# Supplementary material for: Using gut microbiome metagenomic hypervariable features for diabetes screening and typing through supervised machine learning
Source: Microb Genom. 2025 Mar 10;11(3):001365. doi: 10.1099/mgen.0.001365 (PMC11893737; doi:10.1099/mgen.0.001365)
Supplement: Uncited Supplementary Material 2. [file mgen-11-01365-s002.xlsx]

## Sheet: Supplementary Table S1
Supplementary Table S1. QIITA sample ID from metagenomic data used in this study.
#SampleID	diabetes_type	diabetes_status
10317.X00166567.135998	Type II diabetes	Diagnosed by a medical professional (doctor, physician assistant)
10317.000157836.135998	Type II diabetes	Diagnosed by a medical professional (doctor, physician assistant)
10317.000040325.131434	Type I diabetes	Diagnosed by a medical professional (doctor, physician assistant)
10317.000089370.130690	Type II diabetes	Diagnosed by a medical professional (doctor, physician assistant)
10317.000084590.130092	Type II diabetes	Diagnosed by a medical professional (doctor, physician assistant)
10317.000116131.142216	Type II diabetes	Diagnosed by a medical professional (doctor, physician assistant)
10317.000083038.128668	Type II diabetes	Diagnosed by a medical professional (doctor, physician assistant)
10317.X00180253.136108	Type I diabetes	Diagnosed by a medical professional (doctor, physician assistant)
10317.X00180253.135459	Type I diabetes	Diagnosed by a medical professional (doctor, physician assistant)
10317.000038289.131754	Type II diabetes	Diagnosed by a medical professional (doctor, physician assistant)
10317.000075945.130690	Type II diabetes	Diagnosed by a medical professional (doctor, physician assistant)
10317.000075946.128320	Type II diabetes	Diagnosed by a medical professional (doctor, physician assistant)
10317.000089994.128309	Type II diabetes	Diagnosed by a medical professional (doctor, physician assistant)
10317.000108010.132545	Type II diabetes	Diagnosed by a medical professional (doctor, physician assistant)
10317.000039724.130251	Type II diabetes	Diagnosed by a medical professional (doctor, physician assistant)
10317.000093038.130064	Type I diabetes	Diagnosed by a medical professional (doctor, physician assistant)
10317.000100492.130064	Type II diabetes	Diagnosed by a medical professional (doctor, physician assistant)
10317.000100407.128320	Type I diabetes	Diagnosed by a medical professional (doctor, physician assistant)
10317.000039657.130919	Type II diabetes	Diagnosed by a medical professional (doctor, physician assistant)
10317.X00229103.156882	Type II diabetes	Diagnosed by a medical professional (doctor, physician assistant)
10317.000107382.132367	Type II diabetes	Diagnosed by a medical professional (doctor, physician assistant)
10317.000039984.131418	Type II diabetes	Diagnosed by a medical professional (doctor, physician assistant)
10317.000105353.132367	Type I diabetes	Diagnosed by a medical professional (doctor, physician assistant)
10317.000101073.130337	Type I diabetes	Diagnosed by a medical professional (doctor, physician assistant)
10317.000065712.131202	Type II diabetes	Diagnosed by a medical professional (doctor, physician assistant)
10317.000108683.132367	Type II diabetes	Diagnosed by a medical professional (doctor, physician assistant)
10317.000074195.127308	Type I diabetes	Diagnosed by a medical professional (doctor, physician assistant)
10317.000075879.130064	Type II diabetes	Diagnosed by a medical professional (doctor, physician assistant)
10317.000115228.132772	Type II diabetes	Diagnosed by a medical professional (doctor, physician assistant)
10317.000039727.130783	Type II diabetes	Diagnosed by a medical professional (doctor, physician assistant)
10317.000052172.134561	Type II diabetes	Diagnosed by a medical professional (doctor, physician assistant)
10317.000093119.129317	Type II diabetes	Diagnosed by a medical professional (doctor, physician assistant)
10317.000050970.129001	Type II diabetes	Diagnosed by a medical professional (doctor, physician assistant)
10317.000066446.131944	Type II diabetes	Diagnosed by a medical professional (doctor, physician assistant)
10317.000066446.129742	Type II diabetes	Diagnosed by a medical professional (doctor, physician assistant)
10317.000083044.128668	Type II diabetes	Diagnosed by a medical professional (doctor, physician assistant)
10317.000157983.139313	Type II diabetes	Diagnosed by a medical professional (doctor, physician assistant)
10317.000112988.173096	Type I diabetes	Diagnosed by a medical professional (doctor, physician assistant)
10317.000093444.130531	Type II diabetes	Diagnosed by a medical professional (doctor, physician assistant)
10317.000058766.130783	Type II diabetes	Diagnosed by a medical professional (doctor, physician assistant)
10317.000079147.130690	Type I diabetes	Diagnosed by a medical professional (doctor, physician assistant)
10317.000101140.130337	Type II diabetes	Diagnosed by a medical professional (doctor, physician assistant)
10317.000100342.129317	Type II diabetes	Diagnosed by a medical professional (doctor, physician assistant)
10317.X00179160.133715	Type II diabetes	Diagnosed by a medical professional (doctor, physician assistant)
10317.000109006.133200	Type II diabetes	Diagnosed by a medical professional (doctor, physician assistant)
10317.000039708.129742	Type II diabetes	Diagnosed by a medical professional (doctor, physician assistant)
10317.000039708.131944	Type II diabetes	Diagnosed by a medical professional (doctor, physician assistant)
10317.000046335.131774	Type II diabetes	Diagnosed by a medical professional (doctor, physician assistant)
10317.000047413.131774	Type II diabetes	Diagnosed by a medical professional (doctor, physician assistant)
10317.000084291.130092	Type II diabetes	Diagnosed by a medical professional (doctor, physician assistant)
10317.000082728.128668	Type II diabetes	Diagnosed by a medical professional (doctor, physician assistant)
10317.000076180.130092	Type II diabetes	Diagnosed by a medical professional (doctor, physician assistant)
10317.000050666.129001	Type II diabetes	Diagnosed by a medical professional (doctor, physician assistant)
10317.000071607.127308	Type II diabetes	Diagnosed by a medical professional (doctor, physician assistant)
10317.000084676.130092	Type II diabetes	Diagnosed by a medical professional (doctor, physician assistant)
10317.000109121.134192	Type II diabetes	Diagnosed by a medical professional (doctor, physician assistant)
10317.X00229111.146211	Type II diabetes	Diagnosed by a medical professional (doctor, physician assistant)
10317.000058399.130092	Type II diabetes	Diagnosed by a medical professional (doctor, physician assistant)
10317.X00180516.135459	Type II diabetes	Diagnosed by a medical professional (doctor, physician assistant)
10317.X00180516.136108	Type II diabetes	Diagnosed by a medical professional (doctor, physician assistant)
10317.000113762.132772	Type II diabetes	Diagnosed by a medical professional (doctor, physician assistant)
10317.000068503.132035	Type I diabetes	Diagnosed by a medical professional (doctor, physician assistant)
10317.000053356.131418	Type I diabetes	Diagnosed by a medical professional (doctor, physician assistant)
10317.X00179681.133715	Type I diabetes	Diagnosed by a medical professional (doctor, physician assistant)
10317.X00179017.133715	Type II diabetes	Diagnosed by a medical professional (doctor, physician assistant)
10317.000084207.127418	Type I diabetes	Diagnosed by a medical professional (doctor, physician assistant)
10317.000116550.146211	Type II diabetes	Diagnosed by a medical professional (doctor, physician assistant)
10317.000147558.135998	Type II diabetes	Diagnosed by a medical professional (doctor, physician assistant)
10317.000103698.129155	Type II diabetes	Diagnosed by a medical professional (doctor, physician assistant)
10317.000054326.131418	Type II diabetes	Diagnosed by a medical professional (doctor, physician assistant)
10317.000102644.128226	Type II diabetes	Diagnosed by a medical professional (doctor, physician assistant)
10317.X00179401.136108	Type I diabetes	Diagnosed by a medical professional (doctor, physician assistant)
10317.X00179401.135459	Type I diabetes	Diagnosed by a medical professional (doctor, physician assistant)
10317.000059983.131944	Type II diabetes	Diagnosed by a medical professional (doctor, physician assistant)
10317.000059983.129742	Type II diabetes	Diagnosed by a medical professional (doctor, physician assistant)
10317.X00191766.135985	Type I diabetes	Diagnosed by a medical professional (doctor, physician assistant)
10317.000103699.129155	Type I diabetes	Diagnosed by a medical professional (doctor, physician assistant)
10317.X00180430.136108	Type I diabetes	Diagnosed by a medical professional (doctor, physician assistant)
10317.000102625.130337	Type II diabetes	Diagnosed by a medical professional (doctor, physician assistant)
10317.000100347.128320	Type II diabetes	Diagnosed by a medical professional (doctor, physician assistant)
10317.000068439.128668	Type I diabetes	Diagnosed by a medical professional (doctor, physician assistant)
10317.000072600.129086	Type II diabetes	Diagnosed by a medical professional (doctor, physician assistant)
10317.000050542.129001	Type II diabetes	Diagnosed by a medical professional (doctor, physician assistant)
10317.000027923.128668	Type II diabetes	Diagnosed by a medical professional (doctor, physician assistant)
10317.000149660.135998	Type II diabetes	Diagnosed by a medical professional (doctor, physician assistant)
10317.000092773.130064	Type I diabetes	Diagnosed by a medical professional (doctor, physician assistant)
10317.000071610.127308	Type II diabetes	Diagnosed by a medical professional (doctor, physician assistant)
10317.000031846.131774	Type II diabetes	Diagnosed by a medical professional (doctor, physician assistant)
10317.X00179165.135459	Type II diabetes	Diagnosed by a medical professional (doctor, physician assistant)
10317.X00179165.136108	Type II diabetes	Diagnosed by a medical professional (doctor, physician assistant)
10317.000050761.129001	Type II diabetes	Diagnosed by a medical professional (doctor, physician assistant)
10317.000062104.127156	Type II diabetes	Diagnosed by a medical professional (doctor, physician assistant)
10317.000155102.135989	Type II diabetes	Diagnosed by a medical professional (doctor, physician assistant)
10317.000039576.131202	Type II diabetes	Diagnosed by a medical professional (doctor, physician assistant)
10317.000154986.135998	Type II diabetes	Diagnosed by a medical professional (doctor, physician assistant)
10317.000039581.131202	Type II diabetes	Diagnosed by a medical professional (doctor, physician assistant)
10317.X00176741.132143	Type I diabetes	Diagnosed by a medical professional (doctor, physician assistant)
10317.000076207.130092	Type II diabetes	Diagnosed by a medical professional (doctor, physician assistant)
10317.000109759.132545	Type II diabetes	Diagnosed by a medical professional (doctor, physician assistant)
10317.000102970.132367	Type II diabetes	Diagnosed by a medical professional (doctor, physician assistant)
10317.000098229.128320	Type II diabetes	Diagnosed by a medical professional (doctor, physician assistant)
10317.000044302.131161	Type I diabetes	Diagnosed by a medical professional (doctor, physician assistant)
10317.X00182296.139313	Type II diabetes	Diagnosed by a medical professional (doctor, physician assistant)
10317.000109122.133200	Type II diabetes	Diagnosed by a medical professional (doctor, physician assistant)
10317.000079105.128320	Type II diabetes	Diagnosed by a medical professional (doctor, physician assistant)
10317.000079048.128668	Type II diabetes	Diagnosed by a medical professional (doctor, physician assistant)
10317.000047407.131774	Type II diabetes	Diagnosed by a medical professional (doctor, physician assistant)
10317.000066480.131202	Type II diabetes	Diagnosed by a medical professional (doctor, physician assistant)
10317.000098868.130064	Type II diabetes	Diagnosed by a medical professional (doctor, physician assistant)
10317.X00180417.136108	Type II diabetes	Diagnosed by a medical professional (doctor, physician assistant)
10317.000110472.134192	Type I diabetes	Diagnosed by a medical professional (doctor, physician assistant)
10317.000097384.129317	Type II diabetes	Diagnosed by a medical professional (doctor, physician assistant)
10317.000102797.134192	Type II diabetes	Diagnosed by a medical professional (doctor, physician assistant)
10317.000110087.133200	Type II diabetes	Diagnosed by a medical professional (doctor, physician assistant)
10317.000108828.133200	Type II diabetes	Diagnosed by a medical professional (doctor, physician assistant)
10317.000050641.129001	Type II diabetes	Diagnosed by a medical professional (doctor, physician assistant)
10317.000093118.130064	Type II diabetes	Diagnosed by a medical professional (doctor, physician assistant)
10317.000085162.127418	Type II diabetes	Diagnosed by a medical professional (doctor, physician assistant)
10317.000147894.135998	Type II diabetes	Diagnosed by a medical professional (doctor, physician assistant)
10317.000050565.129001	Type II diabetes	Diagnosed by a medical professional (doctor, physician assistant)
10317.X00170065.135985	Type II diabetes	Diagnosed by a medical professional (doctor, physician assistant)
10317.000089979.130690	Type II diabetes	Diagnosed by a medical professional (doctor, physician assistant)
10317.000052030.131418	Type II diabetes	Diagnosed by a medical professional (doctor, physician assistant)
10317.000066981.129155	Type II diabetes	Diagnosed by a medical professional (doctor, physician assistant)
10317.X00174347.139313	Type II diabetes	Diagnosed by a medical professional (doctor, physician assistant)
10317.000076498.130064	Type II diabetes	Diagnosed by a medical professional (doctor, physician assistant)
10317.000072001.130783	Type I diabetes	Diagnosed by a medical professional (doctor, physician assistant)
10317.000040127.131161	Type I diabetes	Diagnosed by a medical professional (doctor, physician assistant)
10317.000082547.130092	Type II diabetes	Diagnosed by a medical professional (doctor, physician assistant)
10317.000082727.128668	Type II diabetes	Diagnosed by a medical professional (doctor, physician assistant)
10317.X00176663.132143	Type II diabetes	Diagnosed by a medical professional (doctor, physician assistant)
10317.000150516.135998	Type II diabetes	Diagnosed by a medical professional (doctor, physician assistant)
10317.000087283.128668	Type II diabetes	Diagnosed by a medical professional (doctor, physician assistant)
10317.X00163858.135989	Type I diabetes	Diagnosed by a medical professional (doctor, physician assistant)
10317.000050419.129001	Type II diabetes	Diagnosed by a medical professional (doctor, physician assistant)
10317.000066619.128704	Type II diabetes	Diagnosed by a medical professional (doctor, physician assistant)
10317.000084444.130092	Type II diabetes	Diagnosed by a medical professional (doctor, physician assistant)
10317.000069302.130919	Type II diabetes	Diagnosed by a medical professional (doctor, physician assistant)
10317.000072310.133908	Type II diabetes	Diagnosed by a medical professional (doctor, physician assistant)
10317.000085150.127418	Type II diabetes	Diagnosed by a medical professional (doctor, physician assistant)
10317.000089570.127418	Type II diabetes	Diagnosed by a medical professional (doctor, physician assistant)
10317.000031270.131161	Type II diabetes	Diagnosed by a medical professional (doctor, physician assistant)
10317.000033004.131161	Type II diabetes	Diagnosed by a medical professional (doctor, physician assistant)
10317.000033004.130919	Type II diabetes	Diagnosed by a medical professional (doctor, physician assistant)
10317.X00179349.133715	Type II diabetes	Diagnosed by a medical professional (doctor, physician assistant)
10317.000155142.135998	Type II diabetes	Diagnosed by a medical professional (doctor, physician assistant)
10317.000040340.129489	Type II diabetes	Diagnosed by a medical professional (doctor, physician assistant)
10317.000105300.127418	Type I diabetes	Diagnosed by a medical professional (doctor, physician assistant)
10317.000040341.128247	Type II diabetes	Diagnosed by a medical professional (doctor, physician assistant)
10317.000046269.131418	Type II diabetes	Diagnosed by a medical professional (doctor, physician assistant)
10317.000083039.128668	Type II diabetes	Diagnosed by a medical professional (doctor, physician assistant)
10317.000116129.142216	Type II diabetes	Diagnosed by a medical professional (doctor, physician assistant)
10317.000054133.130783	Type II diabetes	Diagnosed by a medical professional (doctor, physician assistant)
10317.000039703.131202	Type II diabetes	Diagnosed by a medical professional (doctor, physician assistant)
10317.000148277.135998	Type II diabetes	Diagnosed by a medical professional (doctor, physician assistant)
10317.000079047.129317	Type II diabetes	Diagnosed by a medical professional (doctor, physician assistant)
10317.000108704.132367	Type II diabetes	Diagnosed by a medical professional (doctor, physician assistant)
10317.000108681.134192	Type II diabetes	Diagnosed by a medical professional (doctor, physician assistant)
10317.000103870.132367	Type II diabetes	Diagnosed by a medical professional (doctor, physician assistant)
10317.000047146.131774	Type II diabetes	Diagnosed by a medical professional (doctor, physician assistant)
10317.000039658.131944	Type II diabetes	Diagnosed by a medical professional (doctor, physician assistant)
10317.000039658.129742	Type II diabetes	Diagnosed by a medical professional (doctor, physician assistant)
10317.000109724.132367	Type II diabetes	Diagnosed by a medical professional (doctor, physician assistant)
10317.000109724.134192	Type II diabetes	Diagnosed by a medical professional (doctor, physician assistant)
10317.DM2884388.173096	Type II diabetes	Diagnosed by a medical professional (doctor, physician assistant)
10317.X00180362.136108	Type II diabetes	Diagnosed by a medical professional (doctor, physician assistant)
10317.000030476.131774	Type I diabetes	Diagnosed by a medical professional (doctor, physician assistant)
10317.000042025.129489	Type II diabetes	Diagnosed by a medical professional (doctor, physician assistant)
10317.000084672.130092	Type II diabetes	Diagnosed by a medical professional (doctor, physician assistant)
10317.000072557.130783	Type I diabetes	Diagnosed by a medical professional (doctor, physician assistant)
10317.X00174348.135985	Type II diabetes	Diagnosed by a medical professional (doctor, physician assistant)
10317.000082726.128668	Type II diabetes	Diagnosed by a medical professional (doctor, physician assistant)
10317.000066992.129155	Type I diabetes	Diagnosed by a medical professional (doctor, physician assistant)
10317.000069274.130251	Type II diabetes	Diagnosed by a medical professional (doctor, physician assistant)
10317.000154985.135989	Type II diabetes	Diagnosed by a medical professional (doctor, physician assistant)
10317.000070703.133908	Type II diabetes	Diagnosed by a medical professional (doctor, physician assistant)
10317.X00166568.135998	Type II diabetes	Diagnosed by a medical professional (doctor, physician assistant)
10317.X00165393.135985	Type I diabetes	Diagnosed by a medical professional (doctor, physician assistant)
10317.000050553.129001	Type II diabetes	Diagnosed by a medical professional (doctor, physician assistant)
10317.000072572.128664	Type I diabetes	Diagnosed by a medical professional (doctor, physician assistant)
10317.000072572.129086	Type I diabetes	Diagnosed by a medical professional (doctor, physician assistant)
10317.000098054.130337	Type II diabetes	Diagnosed by a medical professional (doctor, physician assistant)
10317.000053413.131418	Type II diabetes	Diagnosed by a medical professional (doctor, physician assistant)
10317.000072105.128664	Type II diabetes	Diagnosed by a medical professional (doctor, physician assistant)
10317.000078762.128226	Type II diabetes	Diagnosed by a medical professional (doctor, physician assistant)
10317.000108576.132367	Type II diabetes	Diagnosed by a medical professional (doctor, physician assistant)
10317.000154578.135989	Type II diabetes	Diagnosed by a medical professional (doctor, physician assistant)
10317.000047411.131418	Type II diabetes	Diagnosed by a medical professional (doctor, physician assistant)
10317.000068295.129742	Type II diabetes	Diagnosed by a medical professional (doctor, physician assistant)
10317.000068295.131944	Type II diabetes	Diagnosed by a medical professional (doctor, physician assistant)
10317.000046356.131774	Type II diabetes	Diagnosed by a medical professional (doctor, physician assistant)
10317.000063080.127156	Type I diabetes	Diagnosed by a medical professional (doctor, physician assistant)
10317.000094642.128309	Type II diabetes	Diagnosed by a medical professional (doctor, physician assistant)
10317.000023519.131161	Type I diabetes	Diagnosed by a medical professional (doctor, physician assistant)
10317.000041654.133649	Type II diabetes	Diagnosed by a medical professional (doctor, physician assistant)
10317.000041654.129190	Type II diabetes	Diagnosed by a medical professional (doctor, physician assistant)
10317.000101114.130337	Type II diabetes	Diagnosed by a medical professional (doctor, physician assistant)
10317.000038335.131161	Type II diabetes	Diagnosed by a medical professional (doctor, physician assistant)
10317.000085167.132143	Type II diabetes	Diagnosed by a medical professional (doctor, physician assistant)
10317.000106474.127418	Type II diabetes	Diagnosed by a medical professional (doctor, physician assistant)
10317.X00180442.135459	Type II diabetes	Diagnosed by a medical professional (doctor, physician assistant)
10317.X00180442.136108	Type II diabetes	Diagnosed by a medical professional (doctor, physician assistant)
10317.000065910.131202	Type II diabetes	Diagnosed by a medical professional (doctor, physician assistant)
10317.000148278.135998	Type II diabetes	Diagnosed by a medical professional (doctor, physician assistant)
10317.000102967.133200	Type II diabetes	Diagnosed by a medical professional (doctor, physician assistant)
10317.000110058.132367	Type II diabetes	Diagnosed by a medical professional (doctor, physician assistant)
10317.000147893.135998	Type II diabetes	Diagnosed by a medical professional (doctor, physician assistant)
10317.000050663.129001	Type II diabetes	Diagnosed by a medical professional (doctor, physician assistant)
10317.000149018.135998	Type II diabetes	Diagnosed by a medical professional (doctor, physician assistant)
10317.X00180202.136108	Type II diabetes	Diagnosed by a medical professional (doctor, physician assistant)
10317.X00176739.132143	Type II diabetes	Diagnosed by a medical professional (doctor, physician assistant)
10317.000110447.134192	Type II diabetes	Diagnosed by a medical professional (doctor, physician assistant)
10317.X00179313.133715	Type II diabetes	Diagnosed by a medical professional (doctor, physician assistant)
10317.000054227.127308	Type II diabetes	Diagnosed by a medical professional (doctor, physician assistant)
10317.000059014.127156	Type II diabetes	Diagnosed by a medical professional (doctor, physician assistant)
10317.000103909.128226	Type I diabetes	Diagnosed by a medical professional (doctor, physician assistant)
10317.000039525.127156	Type II diabetes	Diagnosed by a medical professional (doctor, physician assistant)
10317.000107295.132367	Type I diabetes	Diagnosed by a medical professional (doctor, physician assistant)
10317.000039515.133336	Type II diabetes	Diagnosed by a medical professional (doctor, physician assistant)
10317.000147963.135998	Type I diabetes	Diagnosed by a medical professional (doctor, physician assistant)
10317.000110455.134192	Type II diabetes	Diagnosed by a medical professional (doctor, physician assistant)
10317.000101338.129155	Type II diabetes	Diagnosed by a medical professional (doctor, physician assistant)
10317.000041733.129190	Type II diabetes	Diagnosed by a medical professional (doctor, physician assistant)
10317.000074371.128664	Type II diabetes	Diagnosed by a medical professional (doctor, physician assistant)
10317.000084313.130092	Type I diabetes	Diagnosed by a medical professional (doctor, physician assistant)
10317.000110464.132545	Type I diabetes	Diagnosed by a medical professional (doctor, physician assistant)
10317.000149037.135998	Type II diabetes	Diagnosed by a medical professional (doctor, physician assistant)
10317.000050557.129001	Type II diabetes	Diagnosed by a medical professional (doctor, physician assistant)
10317.000147962.135998	Type I diabetes	Diagnosed by a medical professional (doctor, physician assistant)
10317.000071429.132035	Type I diabetes	Diagnosed by a medical professional (doctor, physician assistant)
10317.000054067.132132	Type II diabetes	Diagnosed by a medical professional (doctor, physician assistant)
10317.000109003.134192	Type II diabetes	Diagnosed by a medical professional (doctor, physician assistant)
10317.X00185450.135459	Type II diabetes	Diagnosed by a medical professional (doctor, physician assistant)
10317.X00185450.136108	Type II diabetes	Diagnosed by a medical professional (doctor, physician assistant)
10317.000033261.131202	Type II diabetes	Diagnosed by a medical professional (doctor, physician assistant)
10317.000050906.129001	Type II diabetes	Diagnosed by a medical professional (doctor, physician assistant)
10317.000116130.142216	Type II diabetes	Diagnosed by a medical professional (doctor, physician assistant)
10317.000051108.131793	Type II diabetes	Diagnosed by a medical professional (doctor, physician assistant)
10317.000023598.130919	Type I diabetes	Diagnosed by a medical professional (doctor, physician assistant)
10317.000065978.132035	Type I diabetes	Diagnosed by a medical professional (doctor, physician assistant)
10317.000054337.130919	Type II diabetes	Diagnosed by a medical professional (doctor, physician assistant)
10317.000039681.131202	Type II diabetes	Diagnosed by a medical professional (doctor, physician assistant)
10317.X00170066.139313	Type II diabetes	Diagnosed by a medical professional (doctor, physician assistant)
10317.000102959.129155	Type II diabetes	Diagnosed by a medical professional (doctor, physician assistant)
10317.000050391.129001	Type II diabetes	Diagnosed by a medical professional (doctor, physician assistant)
10317.000009002.131202	Type II diabetes	Diagnosed by a medical professional (doctor, physician assistant)
10317.000102971.133200	Type II diabetes	Diagnosed by a medical professional (doctor, physician assistant)
10317.000110201.133200	Type I diabetes	Diagnosed by a medical professional (doctor, physician assistant)
10317.000044530.129190	Type II diabetes	Diagnosed by a medical professional (doctor, physician assistant)
10317.000044530.128554	Type II diabetes	Diagnosed by a medical professional (doctor, physician assistant)
10317.000044530.133649	Type II diabetes	Diagnosed by a medical professional (doctor, physician assistant)
10317.000098998.129155	Type II diabetes	Diagnosed by a medical professional (doctor, physician assistant)
10317.000089967.130690	Type II diabetes	Diagnosed by a medical professional (doctor, physician assistant)
10317.000154577.135998	Type II diabetes	Diagnosed by a medical professional (doctor, physician assistant)
10317.000076516.130064	Type II diabetes	Diagnosed by a medical professional (doctor, physician assistant)
10317.000059979.128704	Type II diabetes	Diagnosed by a medical professional (doctor, physician assistant)
10317.000037541.131161	Type II diabetes	Diagnosed by a medical professional (doctor, physician assistant)
10317.000031495.128247	Type I diabetes	Diagnosed by a medical professional (doctor, physician assistant)
10317.000105273.127418	Type II diabetes	Diagnosed by a medical professional (doctor, physician assistant)
10317.000068438.128664	Type I diabetes	Diagnosed by a medical professional (doctor, physician assistant)
10317.000084522.127418	Type II diabetes	Diagnosed by a medical professional (doctor, physician assistant)
10317.000102835.132367	Type II diabetes	Diagnosed by a medical professional (doctor, physician assistant)
10317.000074504.132545	Type II diabetes	Diagnosed by a medical professional (doctor, physician assistant)
10317.000050801.129001	Type II diabetes	Diagnosed by a medical professional (doctor, physician assistant)
10317.X00185726.136108	Type I diabetes	Diagnosed by a medical professional (doctor, physician assistant)
10317.000050482.129001	Type II diabetes	Diagnosed by a medical professional (doctor, physician assistant)
10317.000149019.135998	Type II diabetes	Diagnosed by a medical professional (doctor, physician assistant)
10317.000050639.129001	Type II diabetes	Diagnosed by a medical professional (doctor, physician assistant)
10317.000072237.127308	Type II diabetes	Diagnosed by a medical professional (doctor, physician assistant)
10317.000084358.130092	Type II diabetes	Diagnosed by a medical professional (doctor, physician assistant)
10317.000085160.127418	Type II diabetes	Diagnosed by a medical professional (doctor, physician assistant)
10317.000071866.130092	Type II diabetes	Diagnosed by a medical professional (doctor, physician assistant)
10317.000047410.133200	Type II diabetes	Diagnosed by a medical professional (doctor, physician assistant)
10317.000116128.142216	Type II diabetes	Diagnosed by a medical professional (doctor, physician assistant)
10317.000093649.129317	Type II diabetes	Diagnosed by a medical professional (doctor, physician assistant)
10317.000094658.129317	Type II diabetes	Diagnosed by a medical professional (doctor, physician assistant)
10317.000155141.135998	Type II diabetes	Diagnosed by a medical professional (doctor, physician assistant)
10317.000050369.129001	Type II diabetes	Diagnosed by a medical professional (doctor, physician assistant)
10317.000101331.128320	Type II diabetes	Diagnosed by a medical professional (doctor, physician assistant)
10317.000084381.130092	Type II diabetes	Diagnosed by a medical professional (doctor, physician assistant)
10317.000101102.130337	Type II diabetes	Diagnosed by a medical professional (doctor, physician assistant)
10317.000102834.132367	Type II diabetes	Diagnosed by a medical professional (doctor, physician assistant)
10317.000098153.130337	Type I diabetes	Diagnosed by a medical professional (doctor, physician assistant)
10317.000023539.127156	Type II diabetes	Diagnosed by a medical professional (doctor, physician assistant)
10317.000090142.130531	Type II diabetes	Diagnosed by a medical professional (doctor, physician assistant)
10317.000071603.127308	Type II diabetes	Diagnosed by a medical professional (doctor, physician assistant)
10317.000103919.128226	Type I diabetes	Diagnosed by a medical professional (doctor, physician assistant)
10317.000113064.132545	Type II diabetes	Diagnosed by a medical professional (doctor, physician assistant)
10317.000090077.134192	Type II diabetes	Diagnosed by a medical professional (doctor, physician assistant)
10317.000097977.129155	Type II diabetes	Diagnosed by a medical professional (doctor, physician assistant)
10317.000032958.131754	Type II diabetes	Diagnosed by a medical professional (doctor, physician assistant)
10317.000103740.132367	Type II diabetes	Diagnosed by a medical professional (doctor, physician assistant)
10317.000038141.131754	Type II diabetes	Diagnosed by a medical professional (doctor, physician assistant)
10317.000157982.135985	Type II diabetes	Diagnosed by a medical professional (doctor, physician assistant)
10317.000097737.130064	Type II diabetes	Diagnosed by a medical professional (doctor, physician assistant)
10317.000084307.127418	Type II diabetes	Diagnosed by a medical professional (doctor, physician assistant)
10317.000106432.127418	Type I diabetes	Diagnosed by a medical professional (doctor, physician assistant)
10317.000027847.131793	Type I diabetes	Diagnosed by a medical professional (doctor, physician assistant)
10317.000084643.130092	Type II diabetes	Diagnosed by a medical professional (doctor, physician assistant)
10317.000039519.127156	Type II diabetes	Diagnosed by a medical professional (doctor, physician assistant)
10317.X00166930.135985	Type II diabetes	Diagnosed by a medical professional (doctor, physician assistant)
10317.000084526.130092	Type II diabetes	Diagnosed by a medical professional (doctor, physician assistant)
10317.X00176541.132143	Type II diabetes	Diagnosed by a medical professional (doctor, physician assistant)
10317.000084666.130092	Type II diabetes	Diagnosed by a medical professional (doctor, physician assistant)
10317.000038234.129190	Type II diabetes	Diagnosed by a medical professional (doctor, physician assistant)
10317.000038234.133649	Type II diabetes	Diagnosed by a medical professional (doctor, physician assistant)
10317.000050635.129001	Type II diabetes	Diagnosed by a medical professional (doctor, physician assistant)
10317.000039713.130919	Type II diabetes	Diagnosed by a medical professional (doctor, physician assistant)
10317.000071412.132035	Type I diabetes	Diagnosed by a medical professional (doctor, physician assistant)
10317.000050493.129001	Type II diabetes	Diagnosed by a medical professional (doctor, physician assistant)
10317.000100989.128320	Type I diabetes	Diagnosed by a medical professional (doctor, physician assistant)
10317.000050785.129001	Type II diabetes	Diagnosed by a medical professional (doctor, physician assistant)
10317.000062089.132132	Type I diabetes	Diagnosed by a medical professional (doctor, physician assistant)
10317.000090115.130531	Type II diabetes	Diagnosed by a medical professional (doctor, physician assistant)
10317.000069174.129742	Type II diabetes	Diagnosed by a medical professional (doctor, physician assistant)
10317.000069174.131944	Type II diabetes	Diagnosed by a medical professional (doctor, physician assistant)
10317.000099196.129155	Type I diabetes	Diagnosed by a medical professional (doctor, physician assistant)
10317.000023601.130337	Type II diabetes	Diagnosed by a medical professional (doctor, physician assistant)
10317.000023601.128664	Type II diabetes	Diagnosed by a medical professional (doctor, physician assistant)
10317.000085148.127418	Type II diabetes	Diagnosed by a medical professional (doctor, physician assistant)
10317.000099049.134192	Type II diabetes	Diagnosed by a medical professional (doctor, physician assistant)
10317.000084562.127418	Type II diabetes	Diagnosed by a medical professional (doctor, physician assistant)
10317.000082676.128664	Type II diabetes	Diagnosed by a medical professional (doctor, physician assistant)
10317.000046268.130251	Type II diabetes	Diagnosed by a medical professional (doctor, physician assistant)
10317.000046268.128554	Type II diabetes	Diagnosed by a medical professional (doctor, physician assistant)
10317.000072283.128320	Type II diabetes	Diagnosed by a medical professional (doctor, physician assistant)
10317.000038281.129489	Type II diabetes	Diagnosed by a medical professional (doctor, physician assistant)
10317.000044378.129489	Type I diabetes	Diagnosed by a medical professional (doctor, physician assistant)
10317.000030475.133649	Type II diabetes	Diagnosed by a medical professional (doctor, physician assistant)
10317.000030475.129190	Type II diabetes	Diagnosed by a medical professional (doctor, physician assistant)
10317.000046319.133649	Type II diabetes	Diagnosed by a medical professional (doctor, physician assistant)
10317.000046319.129190	Type II diabetes	Diagnosed by a medical professional (doctor, physician assistant)
10317.000046319.128554	Type II diabetes	Diagnosed by a medical professional (doctor, physician assistant)
10317.000146490.135998	Type II diabetes	Diagnosed by a medical professional (doctor, physician assistant)
10317.000069676.130919	Type I diabetes	Diagnosed by a medical professional (doctor, physician assistant)
10317.000084667.127418	Type II diabetes	Diagnosed by a medical professional (doctor, physician assistant)
10317.000071855.130092	Type II diabetes	Diagnosed by a medical professional (doctor, physician assistant)
10317.000050605.129001	Type II diabetes	Diagnosed by a medical professional (doctor, physician assistant)
10317.000039735.130919	Type II diabetes	Diagnosed by a medical professional (doctor, physician assistant)
10317.000076186.130092	Type II diabetes	Diagnosed by a medical professional (doctor, physician assistant)
10317.000069838.128664	Type II diabetes	Diagnosed by a medical professional (doctor, physician assistant)
10317.000097705.129155	Type I diabetes	Diagnosed by a medical professional (doctor, physician assistant)
10317.000090047.130690	Type II diabetes	Diagnosed by a medical professional (doctor, physician assistant)
10317.000157539.135998	Type II diabetes	Diagnosed by a medical professional (doctor, physician assistant)
10317.000093611.128309	Type II diabetes	Diagnosed by a medical professional (doctor, physician assistant)
10317.X00214215.146211	Type II diabetes	Diagnosed by a medical professional (doctor, physician assistant)
10317.000110135.132367	Type I diabetes	Diagnosed by a medical professional (doctor, physician assistant)
10317.000098899.133200	Type II diabetes	Diagnosed by a medical professional (doctor, physician assistant)
10317.000093087.128309	Type II diabetes	Diagnosed by a medical professional (doctor, physician assistant)
10317.000092727.129155	Type II diabetes	Diagnosed by a medical professional (doctor, physician assistant)
10317.000039504.127156	Type I diabetes	Diagnosed by a medical professional (doctor, physician assistant)
10317.000150515.135998	Type II diabetes	Diagnosed by a medical professional (doctor, physician assistant)
10317.000082714.130092	Type II diabetes	Diagnosed by a medical professional (doctor, physician assistant)
10317.X00185562.173096	Type II diabetes	Diagnosed by a medical professional (doctor, physician assistant)
10317.X00174995.139313	Type II diabetes	Diagnosed by a medical professional (doctor, physician assistant)
10317.000114416.132545	Type II diabetes	Diagnosed by a medical professional (doctor, physician assistant)
10317.000101096.130337	Type I diabetes	Diagnosed by a medical professional (doctor, physician assistant)
10317.000054031.127156	Type II diabetes	Diagnosed by a medical professional (doctor, physician assistant)
10317.000071616.130092	Type II diabetes	Diagnosed by a medical professional (doctor, physician assistant)
10317.000155103.135998	Type II diabetes	Diagnosed by a medical professional (doctor, physician assistant)
10317.X00176791.132143	Type I diabetes	Diagnosed by a medical professional (doctor, physician assistant)
10317.000085159.127418	Type II diabetes	Diagnosed by a medical professional (doctor, physician assistant)
10317.000076566.130064	Type II diabetes	Diagnosed by a medical professional (doctor, physician assistant)
10317.X00179789.136108	Type II diabetes	Diagnosed by a medical professional (doctor, physician assistant)
10317.X00179789.135459	Type II diabetes	Diagnosed by a medical professional (doctor, physician assistant)
10317.000116132.142216	Type II diabetes	Diagnosed by a medical professional (doctor, physician assistant)
10317.000113772.132545	Type II diabetes	Diagnosed by a medical professional (doctor, physician assistant)
10317.000097716.130064	Type I diabetes	Diagnosed by a medical professional (doctor, physician assistant)
10317.000072194.130092	Type II diabetes	Diagnosed by a medical professional (doctor, physician assistant)
10317.000074283.130092	Type II diabetes	Diagnosed by a medical professional (doctor, physician assistant)
10317.000039722.132035	Type II diabetes	Diagnosed by a medical professional (doctor, physician assistant)
10317.000038207.129489	Type II diabetes	Diagnosed by a medical professional (doctor, physician assistant)
10317.000110081.134192	Type II diabetes	Diagnosed by a medical professional (doctor, physician assistant)
10317.X00176595.132143	Type II diabetes	Diagnosed by a medical professional (doctor, physician assistant)
10317.000101036.134192	Type II diabetes	Diagnosed by a medical professional (doctor, physician assistant)
10317.X00215811.147023	Type II diabetes	Diagnosed by a medical professional (doctor, physician assistant)
10317.X00176715.132143	Type II diabetes	Diagnosed by a medical professional (doctor, physician assistant)
10317.000039766.133908	Type II diabetes	Diagnosed by a medical professional (doctor, physician assistant)
10317.000039766.133336	Type II diabetes	Diagnosed by a medical professional (doctor, physician assistant)
10317.000059936.132035	Type I diabetes	Diagnosed by a medical professional (doctor, physician assistant)
10317.X00174994.135985	Type II diabetes	Diagnosed by a medical professional (doctor, physician assistant)
10317.X00177974.132143	Type II diabetes	Diagnosed by a medical professional (doctor, physician assistant)
10317.000069671.130919	Type II diabetes	Diagnosed by a medical professional (doctor, physician assistant)
10317.000103871.134835	Type II diabetes	Diagnosed by a medical professional (doctor, physician assistant)
10317.000114576.135459	Type I diabetes	Diagnosed by a medical professional (doctor, physician assistant)
10317.000113779.132545	Type II diabetes	Diagnosed by a medical professional (doctor, physician assistant)
10317.000116127.142216	Type II diabetes	Diagnosed by a medical professional (doctor, physician assistant)
10317.000098038.129155	Type II diabetes	Diagnosed by a medical professional (doctor, physician assistant)
10317.000097666.130064	Type II diabetes	Diagnosed by a medical professional (doctor, physician assistant)
10317.000047788.130783	Type II diabetes	Diagnosed by a medical professional (doctor, physician assistant)
10317.000089978.130690	Type II diabetes	Diagnosed by a medical professional (doctor, physician assistant)
10317.000107266.132389	Type I diabetes	Diagnosed by a medical professional (doctor, physician assistant)
10317.000115136.134561	Type II diabetes	Diagnosed by a medical professional (doctor, physician assistant)
10317.000147557.135989	Type II diabetes	Diagnosed by a medical professional (doctor, physician assistant)
10317.000107557.132772	Type II diabetes	Diagnosed by a medical professional (doctor, physician assistant)
10317.000102958.129155	Type II diabetes	Diagnosed by a medical professional (doctor, physician assistant)
10317.000146489.135998	Type II diabetes	Diagnosed by a medical professional (doctor, physician assistant)
10317.000069341.130783	Type II diabetes	Diagnosed by a medical professional (doctor, physician assistant)
10317.000058407.131202	Type II diabetes	Diagnosed by a medical professional (doctor, physician assistant)
10317.X00191767.139313	Type I diabetes	Diagnosed by a medical professional (doctor, physician assistant)
10317.X00191922.135985	Type II diabetes	Diagnosed by a medical professional (doctor, physician assistant)
10317.X00192411.135985	Type I diabetes	Diagnosed by a medical professional (doctor, physician assistant)
10317.X00179565.133715	Type II diabetes	Diagnosed by a medical professional (doctor, physician assistant)
10317.000154743.135998	Type II diabetes	Diagnosed by a medical professional (doctor, physician assistant)
10317.000074630.127308	Type I diabetes	Diagnosed by a medical professional (doctor, physician assistant)
10317.000092921.130064	Type II diabetes	Diagnosed by a medical professional (doctor, physician assistant)
10317.000073882.128704	Type II diabetes	Diagnosed by a medical professional (doctor, physician assistant)
10317.000114450.134138	Type I diabetes	Diagnosed by a medical professional (doctor, physician assistant)
10317.000038264.131161	Type II diabetes	Diagnosed by a medical professional (doctor, physician assistant)
10317.X00163859.135998	Type I diabetes	Diagnosed by a medical professional (doctor, physician assistant)
10317.000154742.135998	Type II diabetes	Diagnosed by a medical professional (doctor, physician assistant)
10317.000106820.127418	Type II diabetes	Diagnosed by a medical professional (doctor, physician assistant)
10317.000071459.129198	Type II diabetes	Diagnosed by a medical professional (doctor, physician assistant)
10317.000071932.129086	Type II diabetes	Diagnosed by a medical professional (doctor, physician assistant)
10317.000149036.135998	Type II diabetes	Diagnosed by a medical professional (doctor, physician assistant)
10317.X00191923.139313	Type II diabetes	Diagnosed by a medical professional (doctor, physician assistant)
10317.000082567.129198	Type II diabetes	Diagnosed by a medical professional (doctor, physician assistant)
10317.000050603.129001	Type II diabetes	Diagnosed by a medical professional (doctor, physician assistant)
10317.000099266.128320	Type II diabetes	Diagnosed by a medical professional (doctor, physician assistant)
10317.000110108.133200	Type II diabetes	Diagnosed by a medical professional (doctor, physician assistant)
10317.000083045.128668	Type II diabetes	Diagnosed by a medical professional (doctor, physician assistant)
10317.000115544.135636	Type I diabetes	Diagnosed by a medical professional (doctor, physician assistant)
10317.X00176637.132143	Type II diabetes	Diagnosed by a medical professional (doctor, physician assistant)
10317.000050361.129001	Type II diabetes	Diagnosed by a medical professional (doctor, physician assistant)
10317.X00165391.139313	Type I diabetes	Diagnosed by a medical professional (doctor, physician assistant)
10317.000050707.129001	Type II diabetes	Diagnosed by a medical professional (doctor, physician assistant)
10317.000093120.130064	Type II diabetes	Diagnosed by a medical professional (doctor, physician assistant)
10317.000093091.128309	Type II diabetes	Diagnosed by a medical professional (doctor, physician assistant)
10317.000100366.130337	Type II diabetes	Diagnosed by a medical professional (doctor, physician assistant)
10317.000039534.133336	Type II diabetes	Diagnosed by a medical professional (doctor, physician assistant)
10317.000110314.134192	Type II diabetes	Diagnosed by a medical professional (doctor, physician assistant)
10317.000050427.129001	Type II diabetes	Diagnosed by a medical professional (doctor, physician assistant)
10317.X00162206.135989	Type II diabetes	Diagnosed by a medical professional (doctor, physician assistant)
10317.000098198.129317	Type II diabetes	Diagnosed by a medical professional (doctor, physician assistant)
10317.000101015.128320	Type II diabetes	Diagnosed by a medical professional (doctor, physician assistant)
10317.000038304.131754	Type II diabetes	Diagnosed by a medical professional (doctor, physician assistant)
10317.000085142.127418	Type II diabetes	Diagnosed by a medical professional (doctor, physician assistant)
10317.000039593.131202	Type II diabetes	Diagnosed by a medical professional (doctor, physician assistant)
10317.000073900.129086	Type I diabetes	Diagnosed by a medical professional (doctor, physician assistant)
10317.000110191.133200	Type II diabetes	Diagnosed by a medical professional (doctor, physician assistant)
10317.000107972.132367	Type II diabetes	Diagnosed by a medical professional (doctor, physician assistant)
10317.X00191342.146211	Type II diabetes	Diagnosed by a medical professional (doctor, physician assistant)
10317.000013266.128800	not provided	I do not have this condition
10317.X00229089.156882	not provided	I do not have this condition
10317.000039632.131202	not provided	I do not have this condition
10317.000103753.129155	not provided	I do not have this condition
10317.000021316.132132	not provided	I do not have this condition
10317.000003316.131494	not provided	I do not have this condition
10317.000035505.131754	not provided	I do not have this condition
10317.000013065.128816	not provided	I do not have this condition
10317.000079765.130064	not provided	I do not have this condition
10317.000003027.129019	not provided	I do not have this condition
10317.000005549.131012	not provided	I do not have this condition
10317.000041342.129086	not provided	I do not have this condition
10317.000097250.133200	not provided	I do not have this condition
10317.000029522.129073	not provided	I do not have this condition
10317.000079117.129317	not provided	I do not have this condition
10317.000007853.128789	not provided	I do not have this condition
10317.000113521.132772	not provided	I do not have this condition
10317.000101317.132367	not provided	I do not have this condition
10317.000023020.128189	not provided	I do not have this condition
10317.000053335.127156	not provided	I do not have this condition
10317.000050648.129001	not provided	I do not have this condition
10317.000046935.129440	not provided	I do not have this condition
10317.000112768.134923	not provided	I do not have this condition
10317.000034163.129073	not provided	I do not have this condition
10317.000115469.135636	not provided	I do not have this condition
10317.000036907.131134	not provided	I do not have this condition
10317.000023928.128623	not provided	I do not have this condition
10317.000021994.128800	not provided	I do not have this condition
10317.X00169446.135998	not provided	I do not have this condition
10317.000097736.130064	not provided	I do not have this condition
10317.X00179639.133715	not provided	I do not have this condition
10317.000029609.131424	not provided	I do not have this condition
10317.000107621.133200	not provided	I do not have this condition
10317.000006000.128816	not provided	I do not have this condition
10317.X00213952.147023	not provided	I do not have this condition
10317.000036965.131424	not provided	I do not have this condition
10317.000073351.133908	not provided	I do not have this condition
10317.X00214523.146211	not provided	I do not have this condition
10317.000093578.128309	not provided	I do not have this condition
10317.000065542.132035	not provided	I do not have this condition
10317.000001454.131774	not provided	I do not have this condition
10317.000001519.129436	not provided	I do not have this condition
10317.000112714.134923	not provided	I do not have this condition
10317.000069862.129086	not provided	I do not have this condition
10317.X00185808.133715	not provided	I do not have this condition
10317.000070845.127308	not provided	I do not have this condition
10317.000009556.128766	not provided	I do not have this condition
10317.000003199.129436	not provided	I do not have this condition
10317.000147843.135998	not provided	I do not have this condition
10317.000043161.129489	not provided	I do not have this condition
10317.000094682.128320	not provided	I do not have this condition
10317.000094696.127418	not provided	I do not have this condition
10317.000082559.130092	not provided	I do not have this condition
10317.000100422.128320	not provided	I do not have this condition
10317.000098958.128320	not provided	I do not have this condition
10317.000097358.127418	not applicable	I do not have this condition
10317.000058943.131202	not provided	I do not have this condition
10317.000002794.131494	not provided	I do not have this condition
10317.000023676.131134	not provided	I do not have this condition
10317.000022952.131418	not provided	I do not have this condition
10317.000031101.131424	not provided	I do not have this condition
10317.000013874.128816	not provided	I do not have this condition
10317.000114468.135405	not provided	I do not have this condition
10317.X00213968.147023	not provided	I do not have this condition
10317.X00214942.147023	not provided	I do not have this condition
10317.000013995.129728	not provided	I do not have this condition
10317.000097181.128226	not provided	I do not have this condition
10317.000026623.128189	not provided	I do not have this condition
10317.000001417.129436	not provided	I do not have this condition
10317.000068943.129198	not provided	I do not have this condition
10317.000001534.131494	not provided	I do not have this condition
10317.000098016.133200	not provided	I do not have this condition
10317.000005065.131494	not provided	I do not have this condition
10317.000007608.132152	not provided	I do not have this condition
10317.000027648.131460	not provided	I do not have this condition
10317.000004860.127045	not provided	I do not have this condition
10317.000027363.128623	not provided	I do not have this condition
10317.000058976.132132	not provided	I do not have this condition
10317.000074542.127308	not provided	I do not have this condition
10317.000110105.133200	not provided	I do not have this condition
10317.000037954.131202	not provided	I do not have this condition
10317.000003173.129019	not provided	I do not have this condition
10317.000054301.129155	not provided	I do not have this condition
10317.000066624.132035	not provided	I do not have this condition
10317.000039771.129198	not provided	I do not have this condition
10317.000100369.128320	not provided	I do not have this condition
10317.000060037.127156	not provided	I do not have this condition
10317.000098040.129155	not provided	I do not have this condition
10317.000005431.131494	not provided	I do not have this condition
10317.000022947.128189	not provided	I do not have this condition
10317.X00171776.135985	not provided	I do not have this condition
10317.X00214968.147023	not provided	I do not have this condition
10317.000014243.131452	not provided	I do not have this condition
10317.000003320.131494	not provided	I do not have this condition
10317.000105566.133200	not provided	I do not have this condition
10317.000007057.131012	not provided	I do not have this condition
10317.000001764.129436	not provided	I do not have this condition
10317.000082966.128668	not provided	I do not have this condition
10317.000029619.128623	not provided	I do not have this condition
10317.000072408.133908	not provided	I do not have this condition
10317.000103695.128226	not provided	I do not have this condition
10317.000073617.129086	not provided	I do not have this condition
10317.000013105.128800	not provided	I do not have this condition
10317.X00180360.135459	not provided	I do not have this condition
10317.000155204.135998	not provided	I do not have this condition
10317.000155238.135989	not provided	I do not have this condition
10317.000047317.128962	not provided	I do not have this condition
10317.000010179.128766	not provided	I do not have this condition
10317.000115259.139313	not provided	I do not have this condition
10317.000074164.127308	not provided	I do not have this condition
10317.000073383.129086	not provided	I do not have this condition
10317.000027753.128247	not provided	I do not have this condition
10317.000009558.131012	not provided	I do not have this condition
10317.000033229.131161	not provided	I do not have this condition
10317.000076477.133200	not provided	I do not have this condition
10317.000065740.129742	not provided	I do not have this condition
10317.000065740.131944	not provided	I do not have this condition
10317.000074729.133908	not provided	I do not have this condition
10317.000074729.133817	not provided	I do not have this condition
10317.000001979.129436	not provided	I do not have this condition
10317.000068847.129198	not provided	I do not have this condition
10317.000115729.132772	not provided	I do not have this condition
10317.000096952.128226	not provided	I do not have this condition
10317.000153167.135998	not provided	I do not have this condition
10317.000013458.127160	not provided	I do not have this condition
10317.000068136.131582	not provided	I do not have this condition
10317.000050574.129001	not provided	I do not have this condition
10317.000151302.135985	not provided	I do not have this condition
10317.000097999.129155	not provided	I do not have this condition
10317.000038158.131754	not provided	I do not have this condition
10317.000062113.129742	not provided	I do not have this condition
10317.000062113.131944	not provided	I do not have this condition
10317.000087050.128664	not provided	I do not have this condition
10317.000030751.131134	not provided	I do not have this condition
10317.000098966.130337	not provided	I do not have this condition
10317.000151221.135998	not provided	I do not have this condition
10317.000067891.130919	not provided	I do not have this condition
10317.000070653.129198	not provided	I do not have this condition
10317.000101325.128226	not provided	I do not have this condition
10317.000048283.131418	not provided	I do not have this condition
10317.000016239.128434	not provided	I do not have this condition
10317.000010229.128816	not provided	I do not have this condition
10317.000050804.129001	not provided	I do not have this condition
10317.000028717.129073	not provided	I do not have this condition
10317.000098456.128226	not provided	I do not have this condition
10317.000084638.130092	not provided	I do not have this condition
10317.000053362.127156	not provided	I do not have this condition
10317.000037970.131754	not provided	I do not have this condition
10317.000150065.135989	not provided	I do not have this condition
10317.000036106.131134	not provided	I do not have this condition
10317.000105614.132367	not provided	I do not have this condition
10317.000050199.131944	not provided	I do not have this condition
10317.000050199.129742	not provided	I do not have this condition
10317.000016415.128484	not provided	I do not have this condition
10317.000115197.134561	not provided	I do not have this condition
10317.000065375.131202	not provided	I do not have this condition
10317.000020707.131460	not provided	I do not have this condition
10317.000151895.139313	not provided	I do not have this condition
10317.000052224.134561	not provided	I do not have this condition
10317.000066835.130251	not provided	I do not have this condition
10317.000069393.128664	not provided	I do not have this condition
10317.000010940.128816	not provided	I do not have this condition
10317.000069119.130251	not provided	I do not have this condition
10317.000058519.133908	not provided	I do not have this condition
10317.000016766.128434	not provided	I do not have this condition
10317.000036720.131424	not provided	I do not have this condition
10317.000115568.135636	not provided	I do not have this condition
10317.000033422.131774	not provided	I do not have this condition
10317.000033156.129489	not provided	I do not have this condition
10317.000116578.139280	not provided	I do not have this condition
10317.X00179238.173096	not provided	I do not have this condition
10317.X00172576.135989	not provided	I do not have this condition
10317.000108581.132367	not provided	I do not have this condition
10317.000069276.130783	not provided	I do not have this condition
10317.000020655.132035	not provided	I do not have this condition
10317.000063285.130251	not provided	I do not have this condition
10317.000041939.128247	not provided	I do not have this condition
10317.000041939.129489	not provided	I do not have this condition
10317.000013529.129728	not provided	I do not have this condition
10317.000013156.129728	not provided	I do not have this condition
10317.000112863.134923	not provided	I do not have this condition
10317.000098850.127418	not provided	I do not have this condition
10317.000031463.129073	not provided	I do not have this condition
10317.000030253.132367	not provided	I do not have this condition
10317.000011376.129024	not provided	I do not have this condition
10317.000152271.135989	not provided	I do not have this condition
10317.000004887.129728	not provided	I do not have this condition
10317.000065958.132367	not provided	I do not have this condition
10317.000108528.132545	not provided	I do not have this condition
10317.000074675.128226	not provided	I do not have this condition
10317.000150704.135989	not provided	I do not have this condition
10317.X00214325.147023	not provided	I do not have this condition
10317.000113735.132772	not provided	I do not have this condition
10317.X00176645.132143	not provided	I do not have this condition
10317.000052511.130783	not provided	I do not have this condition
10317.000115245.135636	not provided	I do not have this condition
10317.000013984.129728	not provided	I do not have this condition
10317.000076744.130064	not provided	I do not have this condition
10317.000039928.128247	not provided	I do not have this condition
10317.000007760.131793	not provided	I do not have this condition
10317.000089573.139313	not provided	I do not have this condition
10317.000112136.134002	not provided	I do not have this condition
10317.000068622.130783	not provided	I do not have this condition
10317.000155249.135989	not provided	I do not have this condition
10317.000073792.133908	not provided	I do not have this condition
10317.000022644.128189	not provided	I do not have this condition
10317.000107966.132367	not provided	I do not have this condition
10317.000028818.127156	not provided	I do not have this condition
10317.000101191.130337	not provided	I do not have this condition
10317.000103711.129155	not provided	I do not have this condition
10317.000149882.135998	not provided	I do not have this condition
10317.000006050.129019	not provided	I do not have this condition
10317.000101316.128226	not provided	I do not have this condition
10317.000047565.135405	not provided	I do not have this condition
10317.000067782.131582	not provided	I do not have this condition
10317.000001805.129019	not provided	I do not have this condition
10317.000043166.131161	not provided	I do not have this condition
10317.000003158.128189	not provided	I do not have this condition
10317.000103081.134192	not provided	I do not have this condition
10317.000084350.130092	not provided	I do not have this condition
10317.000076645.128668	not provided	I do not have this condition
10317.000003223.131494	not provided	I do not have this condition
10317.000001241.128189	not provided	I do not have this condition
10317.X00192060.139313	not provided	I do not have this condition
10317.000010910.131452	not provided	I do not have this condition
10317.000100415.128320	not provided	I do not have this condition
10317.000054137.132132	not provided	I do not have this condition
10317.000023918.128800	not provided	I do not have this condition
10317.000068549.131944	not provided	I do not have this condition
10317.000068549.129742	not provided	I do not have this condition
10317.000014134.129024	not provided	I do not have this condition
10317.000112921.134561	not provided	I do not have this condition
10317.000073541.130092	not provided	I do not have this condition
10317.000021324.128800	not provided	I do not have this condition
10317.000002810.131012	not provided	I do not have this condition
10317.000022990.128189	not provided	I do not have this condition
10317.000093619.128309	not provided	I do not have this condition
10317.000012549.132108	not provided	I do not have this condition
10317.000098792.129155	not provided	I do not have this condition
10317.000013912.129024	not provided	I do not have this condition
10317.000009178.128816	not provided	I do not have this condition
10317.000054203.127156	not provided	I do not have this condition
10317.000021988.131460	not provided	I do not have this condition
10317.000082912.128668	not provided	I do not have this condition
10317.000047163.131763	not provided	I do not have this condition
10317.000046342.131418	not provided	I do not have this condition
10317.000079438.128668	not provided	I do not have this condition
10317.X00214391.146211	not provided	I do not have this condition
10317.000092952.128320	not provided	I do not have this condition
10317.000022560.128189	not provided	I do not have this condition
10317.000040543.131434	not provided	I do not have this condition
10317.000012819.132108	not provided	I do not have this condition
10317.000108109.134835	not provided	I do not have this condition
10317.000003161.129024	not provided	I do not have this condition

## Sheet: Supplementary Table S2
Supplementary Table S2. Performance metrics of four supervised machine learning algorithms for the screening and typing of diabetes trained on the top 1000 hyper-variable sOTUs of the gut microbiome across 50 iterations.
Model	Classification	AUC	Sensitivity	Specificity	PPV	Accuracy	F1
Decision Tree	Status	0.596154	0.487179	0.689394	0.481013	0.614286	0.484076
Decision Tree	Status	0.491404	0.448718	0.643939	0.426829	0.571429	0.4375
Decision Tree	Status	0.620532	0.423077	0.734848	0.485294	0.619048	0.452055
Decision Tree	Status	0.681527	0.564103	0.75	0.571429	0.680952	0.567742
Decision Tree	Status	0.649038	0.423077	0.69697	0.452055	0.595238	0.437086
Decision Tree	Status	0.641171	0.512821	0.742424	0.540541	0.657143	0.526316
Decision Tree	Status	0.623057	0.551282	0.613636	0.457447	0.590476	0.5
Decision Tree	Status	0.549437	0.435897	0.628788	0.409639	0.557143	0.42236
Decision Tree	Status	0.717415	0.602564	0.734848	0.573171	0.685714	0.5875
Decision Tree	Status	0.692745	0.448718	0.810606	0.583333	0.67619	0.507246
Decision Tree	Status	0.664724	0.5	0.681818	0.481481	0.614286	0.490566
Decision Tree	Status	0.565025	0.435897	0.674242	0.441558	0.585714	0.43871
Decision Tree	Status	0.641511	0.435897	0.856061	0.641509	0.7	0.519084
Decision Tree	Status	0.620678	0.435897	0.69697	0.459459	0.6	0.447368
Decision Tree	Status	0.685946	0.410256	0.787879	0.533333	0.647619	0.463768
Decision Tree	Status	0.635247	0.538462	0.704545	0.518519	0.642857	0.528302
Decision Tree	Status	0.71654	0.615385	0.765152	0.607595	0.709524	0.611465
Decision Tree	Status	0.513403	0.102564	0.924242	0.444444	0.619048	0.166667
Decision Tree	Status	0.631847	0.512821	0.666667	0.47619	0.609524	0.493827
Decision Tree	Status	0.658071	0.512821	0.689394	0.493827	0.62381	0.503145
Decision Tree	Status	0.626991	0.423077	0.643939	0.4125	0.561905	0.417722
Decision Tree	Status	0.618833	0.474359	0.75	0.528571	0.647619	0.5
Decision Tree	Status	0.608732	0.525641	0.712121	0.518987	0.642857	0.522293
Decision Tree	Status	0.688763	0.5	0.787879	0.58209	0.680952	0.537931
Decision Tree	Status	0.719697	0.602564	0.734848	0.573171	0.685714	0.5875
Decision Tree	Status	0.678613	0.525641	0.75	0.554054	0.666667	0.539474
Decision Tree	Status	0.66589	0.397436	0.75	0.484375	0.619048	0.43662
Decision Tree	Status	0.69493	0.551282	0.704545	0.52439	0.647619	0.5375
Decision Tree	Status	0.656371	0.448718	0.727273	0.492958	0.62381	0.469799
Decision Tree	Status	0.666132	0.397436	0.772727	0.508197	0.633333	0.446043
Decision Tree	Status	0.684246	0.589744	0.772727	0.605263	0.704762	0.597403
Decision Tree	Status	0.63175	0.435897	0.674242	0.441558	0.585714	0.43871
Decision Tree	Status	0.699932	0.461538	0.833333	0.62069	0.695238	0.529412
Decision Tree	Status	0.624563	0.435897	0.719697	0.478873	0.614286	0.456376
Decision Tree	Status	0.575952	0.294872	0.780303	0.442308	0.6	0.353846
Decision Tree	Status	0.715666	0.666667	0.689394	0.55914	0.680952	0.608187
Decision Tree	Status	0.624417	0.397436	0.734848	0.469697	0.609524	0.430556
Decision Tree	Status	0.622572	0.538462	0.689394	0.506024	0.633333	0.521739
Decision Tree	Status	0.690802	0.576923	0.719697	0.54878	0.666667	0.5625
Decision Tree	Status	0.665064	0.448718	0.818182	0.59322	0.680952	0.510949
Decision Tree	Status	0.648359	0.474359	0.757576	0.536232	0.652381	0.503401
Decision Tree	Status	0.651709	0.423077	0.757576	0.507692	0.633333	0.461538
Decision Tree	Status	0.633741	0.551282	0.712121	0.530864	0.652381	0.540881
Decision Tree	Status	0.655303	0.5	0.80303	0.6	0.690476	0.545455
Decision Tree	Status	0.643988	0.525641	0.727273	0.532468	0.652381	0.529032
Decision Tree	Status	0.634518	0.5	0.772727	0.565217	0.671429	0.530612
Decision Tree	Status	0.617424	0.333333	0.901515	0.666667	0.690476	0.444444
Decision Tree	Status	0.657585	0.294872	0.818182	0.489362	0.62381	0.368
Decision Tree	Status	0.586733	0.282051	0.878788	0.578947	0.657143	0.37931
Decision Tree	Status	0.69629	0.525641	0.757576	0.561644	0.671429	0.543046
Elastic Net	Status	0.676428	0	1	NA	0.628571	NA
Elastic Net	Status	0.621698	0.0128205	1	1	0.633333	0.0253165
Elastic Net	Status	0.688131	0	0.992424	0	0.62381	NA
Elastic Net	Status	0.674728	0.0128205	1	1	0.633333	0.0253165
Elastic Net	Status	0.650253	0.0128205	1	1	0.633333	0.0253165
Elastic Net	Status	0.713384	0.025641	0.969697	0.333333	0.619048	0.047619
Elastic Net	Status	0.684246	0	1	NA	0.628571	NA
Elastic Net	Status	0.743298	0.0128205	1	1	0.633333	0.0253165
Elastic Net	Status	0.638646	0.0128205	0.992424	0.5	0.628571	0.025
Elastic Net	Status	0.628399	0.0128205	0.992424	0.5	0.628571	0.025
Elastic Net	Status	0.662879	0.0128205	1	1	0.633333	0.0253165
Elastic Net	Status	0.592172	0	0.984848	0	0.619048	NA
Elastic Net	Status	0.628351	0	1	NA	0.628571	NA
Elastic Net	Status	0.651709	0	0.969697	0	0.609524	NA
Elastic Net	Status	0.713481	0	1	NA	0.628571	NA
Elastic Net	Status	0.591395	0.0128205	0.992424	0.5	0.628571	0.025
Elastic Net	Status	0.591638	0	1	NA	0.628571	NA
Elastic Net	Status	0.616744	0	0.992424	0	0.62381	NA
Elastic Net	Status	0.639666	0.0128205	1	1	0.633333	0.0253165
Elastic Net	Status	0.689248	0	1	NA	0.628571	NA
Elastic Net	Status	0.641414	0.0128205	1	1	0.633333	0.0253165
Elastic Net	Status	0.576826	0	1	NA	0.628571	NA
Elastic Net	Status	0.703671	0.0128205	1	1	0.633333	0.0253165
Elastic Net	Status	0.631896	0	1	NA	0.628571	NA
Elastic Net	Status	0.723096	0	1	NA	0.628571	NA
Elastic Net	Status	0.709062	0.0128205	1	1	0.633333	0.0253165
Elastic Net	Status	0.690657	0	1	NA	0.628571	NA
Elastic Net	Status	0.677156	0	1	NA	0.628571	NA
Elastic Net	Status	0.631022	0	0.992424	0	0.62381	NA
Elastic Net	Status	0.636024	0	1	NA	0.628571	NA
Elastic Net	Status	0.692453	0.0641026	0.962121	0.5	0.628571	0.113636
Elastic Net	Status	0.618784	0.025641	0.977273	0.4	0.62381	0.0481928
Elastic Net	Status	0.631216	0	1	NA	0.628571	NA
Elastic Net	Status	0.716686	0	0.992424	0	0.62381	NA
Elastic Net	Status	0.639569	0.371795	0.772727	0.491525	0.62381	0.423358
Elastic Net	Status	0.610286	0.0128205	0.984848	0.333333	0.62381	0.0246914
Elastic Net	Status	0.681818	0	1	NA	0.628571	NA
Elastic Net	Status	0.597805	0.0128205	0.962121	0.166667	0.609524	0.0238095
Elastic Net	Status	0.650447	0	1	NA	0.628571	NA
Elastic Net	Status	0.590909	0	0.992424	0	0.62381	NA
Elastic Net	Status	0.644474	0	0.984848	0	0.619048	NA
Elastic Net	Status	0.63175	0	0.992424	0	0.62381	NA
Elastic Net	Status	0.68075	0.0128205	0.984848	0.333333	0.62381	0.0246914
Elastic Net	Status	0.64695	0.0128205	0.977273	0.25	0.619048	0.0243902
Elastic Net	Status	0.710082	0	0.992424	0	0.62381	NA
Elastic Net	Status	0.610334	0	1	NA	0.628571	NA
Elastic Net	Status	0.68784	0	1	NA	0.628571	NA
Elastic Net	Status	0.678613	0	0.992424	0	0.62381	NA
Elastic Net	Status	0.650738	0.025641	0.984848	0.5	0.628571	0.0487805
Elastic Net	Status	0.633353	0	0.992424	0	0.62381	NA
Random Forest	Status	0.77365	0.461538	0.878788	0.692308	0.72381	0.553846
Random Forest	Status	0.771659	0.397436	0.871212	0.645833	0.695238	0.492063
Random Forest	Status	0.770639	0.5	0.863636	0.684211	0.728571	0.577778
Random Forest	Status	0.738102	0.410256	0.80303	0.551724	0.657143	0.470588
Random Forest	Status	0.74121	0.461538	0.833333	0.62069	0.695238	0.529412
Random Forest	Status	0.740579	0.525641	0.810606	0.621212	0.704762	0.569444
Random Forest	Status	0.754176	0.474359	0.856061	0.660714	0.714286	0.552239
Random Forest	Status	0.78244	0.474359	0.840909	0.637931	0.704762	0.544118
Random Forest	Status	0.761849	0.512821	0.80303	0.606061	0.695238	0.555556
Random Forest	Status	0.745047	0.5	0.787879	0.58209	0.680952	0.537931
Random Forest	Status	0.777535	0.576923	0.848485	0.692308	0.747619	0.629371
Random Forest	Status	0.711247	0.371795	0.833333	0.568627	0.661905	0.449612
Random Forest	Status	0.768162	0.423077	0.863636	0.647059	0.7	0.511628
Random Forest	Status	0.687791	0.358974	0.810606	0.528302	0.642857	0.427481
Random Forest	Status	0.753788	0.384615	0.833333	0.576923	0.666667	0.461538
Random Forest	Status	0.729021	0.461538	0.810606	0.590164	0.680952	0.517986
Random Forest	Status	0.799485	0.512821	0.863636	0.689655	0.733333	0.588235
Random Forest	Status	0.718434	0.435897	0.840909	0.618182	0.690476	0.511278
Random Forest	Status	0.762869	0.448718	0.840909	0.625	0.695238	0.522388
Random Forest	Status	0.756799	0.448718	0.856061	0.648148	0.704762	0.530303
Random Forest	Status	0.768697	0.410256	0.833333	0.592593	0.67619	0.484848
Random Forest	Status	0.759081	0.410256	0.856061	0.627451	0.690476	0.496124
Random Forest	Status	0.819687	0.5	0.871212	0.696429	0.733333	0.58209
Random Forest	Status	0.790113	0.487179	0.886364	0.716981	0.738095	0.580153
Random Forest	Status	0.796766	0.564103	0.825758	0.656716	0.728571	0.606897
Random Forest	Status	0.770396	0.5	0.848485	0.661017	0.719048	0.569343
Random Forest	Status	0.778069	0.461538	0.833333	0.62069	0.695238	0.529412
Random Forest	Status	0.794095	0.474359	0.863636	0.672727	0.719048	0.556391
Random Forest	Status	0.766171	0.525641	0.825758	0.640625	0.714286	0.577465
Random Forest	Status	0.707945	0.333333	0.840909	0.553191	0.652381	0.416
Random Forest	Status	0.75102	0.474359	0.840909	0.637931	0.704762	0.544118
Random Forest	Status	0.726981	0.384615	0.856061	0.612245	0.680952	0.472441
Random Forest	Status	0.771562	0.5	0.886364	0.722222	0.742857	0.590909
Random Forest	Status	0.821338	0.525641	0.863636	0.694915	0.738095	0.59854
Random Forest	Status	0.77093	0.525641	0.878788	0.719298	0.747619	0.607407
Random Forest	Status	0.733003	0.461538	0.825758	0.610169	0.690476	0.525547
Random Forest	Status	0.828866	0.435897	0.931818	0.790698	0.747619	0.561983
Random Forest	Status	0.698427	0.461538	0.780303	0.553846	0.661905	0.503497
Random Forest	Status	0.77433	0.589744	0.848485	0.69697	0.752381	0.638889
Random Forest	Status	0.763306	0.487179	0.848485	0.655172	0.714286	0.558824
Random Forest	Status	0.787005	0.410256	0.863636	0.64	0.695238	0.5
Random Forest	Status	0.760538	0.410256	0.825758	0.581818	0.671429	0.481203
Random Forest	Status	0.798271	0.448718	0.916667	0.76087	0.742857	0.564516
Random Forest	Status	0.750194	0.474359	0.825758	0.616667	0.695238	0.536232
Random Forest	Status	0.752574	0.435897	0.825758	0.596491	0.680952	0.503704
Random Forest	Status	0.755245	0.474359	0.848485	0.649123	0.709524	0.548148
Random Forest	Status	0.792007	0.423077	0.901515	0.717391	0.72381	0.532258
Random Forest	Status	0.761849	0.423077	0.886364	0.6875	0.714286	0.52381
Random Forest	Status	0.724359	0.410256	0.825758	0.581818	0.671429	0.481203
Random Forest	Status	0.753497	0.346154	0.856061	0.586957	0.666667	0.435484
SVM Radial Kernel	Status	0.509324	0.025641	0.992424	0.666667	0.633333	0.0493827
SVM Radial Kernel	Status	0.516511	0.025641	1	1	0.638095	0.05
SVM Radial Kernel	Status	0.510392	0.0128205	1	1	0.633333	0.0253165
SVM Radial Kernel	Status	0.536228	0.0384615	1	1	0.642857	0.0740741
SVM Radial Kernel	Status	0.526418	0.025641	1	1	0.638095	0.05
SVM Radial Kernel	Status	0.511558	0.0128205	1	1	0.633333	0.0253165
SVM Radial Kernel	Status	0.469843	0	1	NA	0.628571	NA
SVM Radial Kernel	Status	0.512529	0.0128205	0.992424	0.5	0.628571	0.025
SVM Radial Kernel	Status	0.658217	0.0384615	1	1	0.642857	0.0740741
SVM Radial Kernel	Status	0.511169	0.0128205	1	1	0.633333	0.0253165
SVM Radial Kernel	Status	0.566045	0.0769231	0.916667	0.352941	0.604762	0.126316
SVM Radial Kernel	Status	0.502185	0	0.992424	0	0.62381	NA
SVM Radial Kernel	Status	0.514957	0.025641	1	1	0.638095	0.05
SVM Radial Kernel	Status	0.50641	0.0128205	1	1	0.633333	0.0253165
SVM Radial Kernel	Status	0.531469	0.0384615	1	1	0.642857	0.0740741
SVM Radial Kernel	Status	0.530497	0.0128205	1	1	0.633333	0.0253165
SVM Radial Kernel	Status	0.511364	0.0128205	1	1	0.633333	0.0253165
SVM Radial Kernel	Status	0.520202	0.025641	1	1	0.638095	0.05
SVM Radial Kernel	Status	0.530157	0.0384615	1	1	0.642857	0.0740741
SVM Radial Kernel	Status	0.517531	0	1	NA	0.628571	NA
SVM Radial Kernel	Status	0.513889	0.0128205	1	1	0.633333	0.0253165
SVM Radial Kernel	Status	0.529526	0.0128205	1	1	0.633333	0.0253165
SVM Radial Kernel	Status	0.604992	0.0384615	0.992424	0.75	0.638095	0.0731707
SVM Radial Kernel	Status	0.521368	0.0128205	1	1	0.633333	0.0253165
SVM Radial Kernel	Status	0.519231	0.0384615	1	1	0.642857	0.0740741
SVM Radial Kernel	Status	0.56216	0.0384615	1	1	0.642857	0.0740741
SVM Radial Kernel	Status	0.523893	0.025641	1	1	0.638095	0.05
SVM Radial Kernel	Status	0.525058	0.025641	0.992424	0.666667	0.633333	0.0493827
SVM Radial Kernel	Status	0.574883	0.0384615	1	1	0.642857	0.0740741
SVM Radial Kernel	Status	0.522776	0.025641	1	1	0.638095	0.05
SVM Radial Kernel	Status	0.595328	0.0384615	1	1	0.642857	0.0740741
SVM Radial Kernel	Status	0.513986	0.0128205	1	1	0.633333	0.0253165
SVM Radial Kernel	Status	0.525447	0.0384615	1	1	0.642857	0.0740741
SVM Radial Kernel	Status	0.581779	0.0384615	0.984848	0.6	0.633333	0.0722892
SVM Radial Kernel	Status	0.525107	0.0128205	1	1	0.633333	0.0253165
SVM Radial Kernel	Status	0.583916	0.0384615	0.992424	0.75	0.638095	0.0731707
SVM Radial Kernel	Status	0.574495	0.025641	1	1	0.638095	0.05
SVM Radial Kernel	Status	0.513889	0.0128205	1	1	0.633333	0.0253165
SVM Radial Kernel	Status	0.532877	0.0128205	1	1	0.633333	0.0253165
SVM Radial Kernel	Status	0.5321	0.025641	1	1	0.638095	0.05
SVM Radial Kernel	Status	0.523796	0.0128205	1	1	0.633333	0.0253165
SVM Radial Kernel	Status	0.505439	0.025641	1	1	0.638095	0.05
SVM Radial Kernel	Status	0.531274	0.0128205	1	1	0.633333	0.0253165
SVM Radial Kernel	Status	0.515152	0.0128205	1	1	0.633333	0.0253165
SVM Radial Kernel	Status	0.544678	0.025641	0.992424	0.666667	0.633333	0.0493827
SVM Radial Kernel	Status	0.594211	0.0128205	1	1	0.633333	0.0253165
SVM Radial Kernel	Status	0.521368	0.0384615	1	1	0.642857	0.0740741
SVM Radial Kernel	Status	0.504079	0.0128205	1	1	0.633333	0.0253165
SVM Radial Kernel	Status	0.528749	0.0128205	1	1	0.633333	0.0253165
SVM Radial Kernel	Status	0.606935	0.025641	0.984848	0.5	0.628571	0.0487805
Decision Tree	Type	0.566514	0.0454545	0.917431	0.1	0.770992	0.0625
Decision Tree	Type	0.591326	0.0909091	0.889908	0.142857	0.755725	0.111111
Decision Tree	Type	0.480817	0.0909091	0.926606	0.2	0.78626	0.125
Decision Tree	Type	0.564429	0.136364	0.908257	0.230769	0.778626	0.171429
Decision Tree	Type	0.5	0	1	NA	0.832061	NA
Decision Tree	Type	0.531068	0.227273	0.880734	0.277778	0.770992	0.25
Decision Tree	Type	0.622602	0.0909091	0.93578	0.222222	0.793893	0.129032
Decision Tree	Type	0.526272	0.136364	0.825688	0.136364	0.709924	0.136364
Decision Tree	Type	0.469349	0.0909091	0.889908	0.142857	0.755725	0.111111
Decision Tree	Type	0.51814	0.136364	0.908257	0.230769	0.778626	0.171429
Decision Tree	Type	0.549208	0.0909091	0.908257	0.166667	0.770992	0.117647
Decision Tree	Type	0.524812	0	0.944954	0	0.78626	NA
Decision Tree	Type	0.555671	0.227273	0.917431	0.357143	0.801527	0.277778
Decision Tree	Type	0.494996	0.0454545	0.954128	0.166667	0.801527	0.0714286
Decision Tree	Type	0.498332	0.0909091	0.899083	0.153846	0.763359	0.114286
Decision Tree	Type	0.571309	0.136364	0.862385	0.166667	0.740458	0.15
Decision Tree	Type	0.487073	0.0454545	0.963303	0.2	0.80916	0.0740741
Decision Tree	Type	0.542535	0.181818	0.899083	0.266667	0.778626	0.216216
Decision Tree	Type	0.588824	0.136364	0.972477	0.5	0.832061	0.214286
Decision Tree	Type	0.453086	0.136364	0.862385	0.166667	0.740458	0.15
Decision Tree	Type	0.584445	0.272727	0.862385	0.285714	0.763359	0.27907
Decision Tree	Type	0.508132	0.136364	0.954128	0.375	0.816794	0.2
Decision Tree	Type	0.623853	0.318182	0.926606	0.466667	0.824427	0.378378
Decision Tree	Type	0.53628	0.0909091	0.981651	0.5	0.832061	0.153846
Decision Tree	Type	0.628232	0.227273	0.926606	0.384615	0.80916	0.285714
Decision Tree	Type	0.553586	0.0454545	0.944954	0.142857	0.793893	0.0689655
Decision Tree	Type	0.589658	0.181818	0.926606	0.333333	0.801527	0.235294
Decision Tree	Type	0.625938	0.272727	0.908257	0.375	0.801527	0.315789
Decision Tree	Type	0.463303	0.136364	0.862385	0.166667	0.740458	0.15
Decision Tree	Type	0.64241	0.272727	0.926606	0.428571	0.816794	0.333333
Decision Tree	Type	0.498749	0.181818	0.761468	0.133333	0.664122	0.153846
Decision Tree	Type	0.600709	0.227273	0.954128	0.5	0.832061	0.3125
Decision Tree	Type	0.397415	0.0909091	0.954128	0.285714	0.80916	0.137931
Decision Tree	Type	0.515013	0.272727	0.844037	0.26087	0.748092	0.266667
Decision Tree	Type	0.463303	0.136364	0.880734	0.1875	0.755725	0.157895
Decision Tree	Type	0.603003	0.181818	0.963303	0.5	0.832061	0.266667
Decision Tree	Type	0.585488	0.227273	0.862385	0.25	0.755725	0.238095
Decision Tree	Type	0.599458	0.181818	0.944954	0.4	0.816794	0.25
Decision Tree	Type	0.485405	0.136364	0.899083	0.214286	0.770992	0.166667
Decision Tree	Type	0.624062	0.0909091	0.926606	0.2	0.78626	0.125
Decision Tree	Type	0.577148	0.181818	0.880734	0.235294	0.763359	0.205128
Decision Tree	Type	0.534612	0.181818	0.87156	0.222222	0.755725	0.2
Decision Tree	Type	0.497289	0.0909091	0.853211	0.111111	0.725191	0.1
Decision Tree	Type	0.481234	0.0454545	0.917431	0.1	0.770992	0.0625
Decision Tree	Type	0.468724	0.136364	0.889908	0.2	0.763359	0.162162
Decision Tree	Type	0.66764	0.181818	0.954128	0.444444	0.824427	0.258065
Decision Tree	Type	0.492285	0.181818	0.807339	0.16	0.70229	0.170213
Decision Tree	Type	0.544621	0.181818	0.87156	0.222222	0.755725	0.2
Decision Tree	Type	0.521685	0.318182	0.880734	0.35	0.78626	0.333333
Decision Tree	Type	0.460592	0.0454545	0.908257	0.0909091	0.763359	0.0606061
Elastic Net	Type	0.66347	0.0909091	0.981651	0.5	0.832061	0.153846
Elastic Net	Type	0.606339	0	1	NA	0.832061	NA
Elastic Net	Type	0.590701	0	0.981651	0	0.816794	NA
Elastic Net	Type	0.654504	0	1	NA	0.832061	NA
Elastic Net	Type	0.571726	0.0454545	1	1	0.839695	0.0869565
Elastic Net	Type	0.621768	0.227273	0.908257	0.333333	0.793893	0.27027
Elastic Net	Type	0.526272	0	1	NA	0.832061	NA
Elastic Net	Type	0.65638	0	1	NA	0.832061	NA
Elastic Net	Type	0.58382	0.272727	0.880734	0.315789	0.778626	0.292683
Elastic Net	Type	0.721435	0.136364	0.917431	0.25	0.78626	0.176471
Elastic Net	Type	0.664929	0	1	NA	0.832061	NA
Elastic Net	Type	0.672227	0	1	NA	0.832061	NA
Elastic Net	Type	0.728941	0.454545	0.889908	0.454545	0.816794	0.454545
Elastic Net	Type	0.650751	0	1	NA	0.832061	NA
Elastic Net	Type	0.677648	0	1	NA	0.832061	NA
Elastic Net	Type	0.651793	0.0454545	1	1	0.839695	0.0869565
Elastic Net	Type	0.59633	0	1	NA	0.832061	NA
Elastic Net	Type	0.628857	0.272727	0.834862	0.25	0.740458	0.26087
Elastic Net	Type	0.553795	0.0909091	0.926606	0.2	0.78626	0.125
Elastic Net	Type	0.6495	0	1	NA	0.832061	NA
Elastic Net	Type	0.577148	0.0454545	0.899083	0.0833333	0.755725	0.0588235
Elastic Net	Type	0.588407	0	1	NA	0.832061	NA
Elastic Net	Type	0.644287	0.181818	0.93578	0.363636	0.80916	0.242424
Elastic Net	Type	0.60342	0.181818	0.917431	0.307692	0.793893	0.228571
Elastic Net	Type	0.730609	0.181818	0.954128	0.444444	0.824427	0.258065
Elastic Net	Type	0.564637	0	1	NA	0.832061	NA
Elastic Net	Type	0.709758	0.227273	0.926606	0.384615	0.80916	0.285714
Elastic Net	Type	0.681401	0	1	NA	0.832061	NA
Elastic Net	Type	0.63824	0	1	NA	0.832061	NA
Elastic Net	Type	0.685154	0.181818	0.917431	0.307692	0.793893	0.228571
Elastic Net	Type	0.637615	0.227273	0.908257	0.333333	0.793893	0.27027
Elastic Net	Type	0.540033	0.136364	0.944954	0.333333	0.80916	0.193548
Elastic Net	Type	0.531902	0	1	NA	0.832061	NA
Elastic Net	Type	0.595079	0	1	NA	0.832061	NA
Elastic Net	Type	0.555463	0.0454545	0.981651	0.333333	0.824427	0.08
Elastic Net	Type	0.612177	0.0454545	1	1	0.839695	0.0869565
Elastic Net	Type	0.602585	0	1	NA	0.832061	NA
Elastic Net	Type	0.632819	0.272727	0.917431	0.4	0.80916	0.324324
Elastic Net	Type	0.570475	0.0909091	0.880734	0.133333	0.748092	0.108108
Elastic Net	Type	0.682861	0	1	NA	0.832061	NA
Elastic Net	Type	0.631776	0	1	NA	0.832061	NA
Elastic Net	Type	0.797331	0.272727	0.944954	0.5	0.832061	0.352941
Elastic Net	Type	0.609675	0	1	NA	0.832061	NA
Elastic Net	Type	0.641785	0	1	NA	0.832061	NA
Elastic Net	Type	0.627815	0	1	NA	0.832061	NA
Elastic Net	Type	0.80025	0.0909091	1	1	0.847328	0.166667
Elastic Net	Type	0.616347	0.227273	0.880734	0.277778	0.770992	0.25
Elastic Net	Type	0.640742	0	0.981651	0	0.816794	NA
Elastic Net	Type	0.651376	0.227273	0.954128	0.5	0.832061	0.3125
Elastic Net	Type	0.655546	0	1	NA	0.832061	NA
Random Forest	Type	0.732694	0.0909091	0.990826	0.666667	0.839695	0.16
Random Forest	Type	0.727064	0	0.990826	0	0.824427	NA
Random Forest	Type	0.592369	0.136364	1	1	0.854962	0.24
Random Forest	Type	0.725605	0.0909091	1	1	0.847328	0.166667
Random Forest	Type	0.536489	0.0454545	1	1	0.839695	0.0869565
Random Forest	Type	0.590701	0.0909091	1	1	0.847328	0.166667
Random Forest	Type	0.680567	0.0909091	0.990826	0.666667	0.839695	0.16
Random Forest	Type	0.625313	0.0454545	1	1	0.839695	0.0869565
Random Forest	Type	0.737698	0	0.981651	0	0.816794	NA
Random Forest	Type	0.607381	0	0.990826	0	0.824427	NA
Random Forest	Type	0.683069	0.0909091	1	1	0.847328	0.166667
Random Forest	Type	0.702669	0.0909091	1	1	0.847328	0.166667
Random Forest	Type	0.718307	0.0909091	1	1	0.847328	0.166667
Random Forest	Type	0.660967	0.0454545	1	1	0.839695	0.0869565
Random Forest	Type	0.701835	0.0454545	0.981651	0.333333	0.824427	0.08
Random Forest	Type	0.658465	0	0.990826	0	0.824427	NA
Random Forest	Type	0.636781	0	0.990826	0	0.824427	NA
Random Forest	Type	0.617598	0.0454545	0.990826	0.5	0.832061	0.0833333
Random Forest	Type	0.658465	0.0909091	1	1	0.847328	0.166667
Random Forest	Type	0.664512	0.0454545	1	1	0.839695	0.0869565
Random Forest	Type	0.648666	0.0454545	1	1	0.839695	0.0869565
Random Forest	Type	0.631776	0.0454545	1	1	0.839695	0.0869565
Random Forest	Type	0.668265	0.0909091	0.990826	0.666667	0.839695	0.16
Random Forest	Type	0.711009	0.136364	1	1	0.854962	0.24
Random Forest	Type	0.683903	0.181818	1	1	0.862595	0.307692
Random Forest	Type	0.433903	0.0454545	0.990826	0.5	0.832061	0.0833333
Random Forest	Type	0.675771	0.0454545	1	1	0.839695	0.0869565
Random Forest	Type	0.695371	0.0454545	1	1	0.839695	0.0869565
Random Forest	Type	0.680984	0.0454545	1	1	0.839695	0.0869565
Random Forest	Type	0.618432	0.0454545	1	1	0.839695	0.0869565
Random Forest	Type	0.705379	0	1	NA	0.832061	NA
Random Forest	Type	0.753753	0	1	NA	0.832061	NA
Random Forest	Type	0.586113	0.0454545	0.954128	0.166667	0.801527	0.0714286
Random Forest	Type	0.608424	0.0454545	0.990826	0.5	0.832061	0.0833333
Random Forest	Type	0.664304	0.0909091	0.990826	0.666667	0.839695	0.16
Random Forest	Type	0.616138	0	0.981651	0	0.816794	NA
Random Forest	Type	0.683695	0	0.990826	0	0.824427	NA
Random Forest	Type	0.662844	0.0909091	0.990826	0.666667	0.839695	0.16
Random Forest	Type	0.630734	0.0909091	0.990826	0.666667	0.839695	0.16
Random Forest	Type	0.701418	0.0909091	1	1	0.847328	0.166667
Random Forest	Type	0.663261	0.0909091	0.990826	0.666667	0.839695	0.16
Random Forest	Type	0.681818	0.136364	1	1	0.854962	0.24
Random Forest	Type	0.630942	0	0.981651	0	0.816794	NA
Random Forest	Type	0.647832	0	1	NA	0.832061	NA
Random Forest	Type	0.650751	0.0454545	0.990826	0.5	0.832061	0.0833333
Random Forest	Type	0.760842	0.0454545	1	1	0.839695	0.0869565
Random Forest	Type	0.678274	0	0.972477	0	0.80916	NA
Random Forest	Type	0.697873	0.0909091	1	1	0.847328	0.166667
Random Forest	Type	0.651585	0.0454545	1	1	0.839695	0.0869565
Random Forest	Type	0.727064	0.181818	0.972477	0.571429	0.839695	0.275862
SVM Radial Kernel	Type	0.518349	0	1	NA	0.832061	NA
SVM Radial Kernel	Type	0.513761	0	1	NA	0.832061	NA
SVM Radial Kernel	Type	0.54045	0	1	NA	0.832061	NA
SVM Radial Kernel	Type	0.556714	0	1	NA	0.832061	NA
SVM Radial Kernel	Type	0.522936	0	1	NA	0.832061	NA
SVM Radial Kernel	Type	0.457465	0	1	NA	0.832061	NA
SVM Radial Kernel	Type	0.518349	0	1	NA	0.832061	NA
SVM Radial Kernel	Type	0.657006	0	1	NA	0.832061	NA
SVM Radial Kernel	Type	0.522936	0	1	NA	0.832061	NA
SVM Radial Kernel	Type	0.522102	0	1	NA	0.832061	NA
SVM Radial Kernel	Type	0.595496	0	1	NA	0.832061	NA
SVM Radial Kernel	Type	0.542535	0	1	NA	0.832061	NA
SVM Radial Kernel	Type	0.513761	0	1	NA	0.832061	NA
SVM Radial Kernel	Type	0.582152	0	1	NA	0.832061	NA
SVM Radial Kernel	Type	0.527523	0	1	NA	0.832061	NA
SVM Radial Kernel	Type	0.524812	0	1	NA	0.832061	NA
SVM Radial Kernel	Type	0.570475	0	1	NA	0.832061	NA
SVM Radial Kernel	Type	0.603837	0	1	NA	0.832061	NA
SVM Radial Kernel	Type	0.494579	0	1	NA	0.832061	NA
SVM Radial Kernel	Type	0.510008	0	1	NA	0.832061	NA
SVM Radial Kernel	Type	0.536697	0	1	NA	0.832061	NA
SVM Radial Kernel	Type	0.509174	0	1	NA	0.832061	NA
SVM Radial Kernel	Type	0.471226	0	1	NA	0.832061	NA
SVM Radial Kernel	Type	0.509174	0	1	NA	0.832061	NA
SVM Radial Kernel	Type	0.592577	0	1	NA	0.832061	NA
SVM Radial Kernel	Type	0.509174	0	1	NA	0.832061	NA
SVM Radial Kernel	Type	0.476647	0	1	NA	0.832061	NA
SVM Radial Kernel	Type	0.518349	0	1	NA	0.832061	NA
SVM Radial Kernel	Type	0.667223	0	1	NA	0.832061	NA
SVM Radial Kernel	Type	0.530025	0	1	NA	0.832061	NA
SVM Radial Kernel	Type	0.522936	0	1	NA	0.832061	NA
SVM Radial Kernel	Type	0.541284	0	1	NA	0.832061	NA
SVM Radial Kernel	Type	0.56005	0	1	NA	0.832061	NA
SVM Radial Kernel	Type	0.541284	0	1	NA	0.832061	NA
SVM Radial Kernel	Type	0.516472	0	1	NA	0.832061	NA
SVM Radial Kernel	Type	0.460384	0	1	NA	0.832061	NA
SVM Radial Kernel	Type	0.608841	0	1	NA	0.832061	NA
SVM Radial Kernel	Type	0.495413	0	1	NA	0.832061	NA
SVM Radial Kernel	Type	0.518349	0	1	NA	0.832061	NA
SVM Radial Kernel	Type	0.525229	0	1	NA	0.832061	NA
SVM Radial Kernel	Type	0.471018	0	1	NA	0.832061	NA
SVM Radial Kernel	Type	0.527523	0	1	NA	0.832061	NA
SVM Radial Kernel	Type	0.527523	0	1	NA	0.832061	NA
SVM Radial Kernel	Type	0.513761	0	1	NA	0.832061	NA
SVM Radial Kernel	Type	0.730609	0	1	NA	0.832061	NA
SVM Radial Kernel	Type	0.545455	0	1	NA	0.832061	NA
SVM Radial Kernel	Type	0.552544	0	1	NA	0.832061	NA
SVM Radial Kernel	Type	0.583403	0	0.990826	0	0.824427	NA
SVM Radial Kernel	Type	0.522936	0	1	NA	0.832061	NA
SVM Radial Kernel	Type	0.536697	0	1	NA	0.832061	NA

## Sheet: Supplementary Table S3
Supplementary Table S3. Performance metrics of four supervised machine learning algorithms for the screening and typing of diabetes trained on the top 500 hyper-variable sOTUs of the gut microbiome across 50 iterations using a classification threshold of 0.65.
Model	Classification	AUC	Sensitivity	Specificity	PPV	Accuracy	F1
Decision Tree	Status (Negative vs Positive)	0.605769	0.538462	0.674242	0.494118	0.62381	0.515337
Decision Tree	Status (Negative vs Positive)	0.506944	0.474359	0.598485	0.411111	0.552381	0.440476
Decision Tree	Status (Negative vs Positive)	0.53346	0.410256	0.742424	0.484848	0.619048	0.444444
Decision Tree	Status (Negative vs Positive)	0.660888	0.5	0.742424	0.534247	0.652381	0.516556
Decision Tree	Status (Negative vs Positive)	0.637335	0.564103	0.719697	0.54321	0.661905	0.553459
Decision Tree	Status (Negative vs Positive)	0.685509	0.628205	0.69697	0.550562	0.671429	0.586826
Decision Tree	Status (Negative vs Positive)	0.611985	0.384615	0.757576	0.483871	0.619048	0.428571
Decision Tree	Status (Negative vs Positive)	0.641268	0.538462	0.719697	0.531646	0.652381	0.535032
Decision Tree	Status (Negative vs Positive)	0.775884	0.717949	0.75	0.629213	0.738095	0.670659
Decision Tree	Status (Negative vs Positive)	0.632527	0.5	0.681818	0.481481	0.614286	0.490566
Decision Tree	Status (Negative vs Positive)	0.670892	0.525641	0.674242	0.488095	0.619048	0.506173
Decision Tree	Status (Negative vs Positive)	0.590521	0.397436	0.704545	0.442857	0.590476	0.418919
Decision Tree	Status (Negative vs Positive)	0.641511	0.435897	0.856061	0.641509	0.7	0.519084
Decision Tree	Status (Negative vs Positive)	0.660451	0.564103	0.674242	0.505747	0.633333	0.533333
Decision Tree	Status (Negative vs Positive)	0.699009	0.474359	0.818182	0.606557	0.690476	0.532374
Decision Tree	Status (Negative vs Positive)	0.606401	0.5	0.628788	0.443182	0.580952	0.46988
Decision Tree	Status (Negative vs Positive)	0.651515	0.5	0.795455	0.590909	0.685714	0.541667
Decision Tree	Status (Negative vs Positive)	0.628982	0.320513	0.825758	0.520833	0.638095	0.396825
Decision Tree	Status (Negative vs Positive)	0.613539	0.397436	0.757576	0.492063	0.62381	0.439716
Decision Tree	Status (Negative vs Positive)	0.608634	0.448718	0.727273	0.492958	0.62381	0.469799
Decision Tree	Status (Negative vs Positive)	0.60742	0.615385	0.590909	0.470588	0.6	0.533333
Decision Tree	Status (Negative vs Positive)	0.618833	0.474359	0.75	0.528571	0.647619	0.5
Decision Tree	Status (Negative vs Positive)	0.622183	0.512821	0.719697	0.519481	0.642857	0.516129
Decision Tree	Status (Negative vs Positive)	0.749126	0.602564	0.780303	0.618421	0.714286	0.61039
Decision Tree	Status (Negative vs Positive)	0.733926	0.628205	0.719697	0.569767	0.685714	0.597561
Decision Tree	Status (Negative vs Positive)	0.7027	0.641026	0.69697	0.555556	0.67619	0.595238
Decision Tree	Status (Negative vs Positive)	0.581634	0.448718	0.666667	0.443038	0.585714	0.44586
Decision Tree	Status (Negative vs Positive)	0.696047	0.576923	0.742424	0.56962	0.680952	0.573248
Decision Tree	Status (Negative vs Positive)	0.644182	0.397436	0.818182	0.563636	0.661905	0.466165
Decision Tree	Status (Negative vs Positive)	0.623689	0.487179	0.757576	0.542857	0.657143	0.513514
Decision Tree	Status (Negative vs Positive)	0.672446	0.576923	0.765152	0.592105	0.695238	0.584416
Decision Tree	Status (Negative vs Positive)	0.644231	0.461538	0.689394	0.467532	0.604762	0.464516
Decision Tree	Status (Negative vs Positive)	0.702506	0.564103	0.757576	0.578947	0.685714	0.571429
Decision Tree	Status (Negative vs Positive)	0.652826	0.564103	0.712121	0.536585	0.657143	0.55
Decision Tree	Status (Negative vs Positive)	0.600039	0.461538	0.689394	0.467532	0.604762	0.464516
Decision Tree	Status (Negative vs Positive)	0.643648	0.525641	0.666667	0.482353	0.614286	0.503067
Decision Tree	Status (Negative vs Positive)	0.69731	0.538462	0.712121	0.525	0.647619	0.531646
Decision Tree	Status (Negative vs Positive)	0.592754	0.358974	0.734848	0.444444	0.595238	0.397163
Decision Tree	Status (Negative vs Positive)	0.66924	0.5	0.772727	0.565217	0.671429	0.530612
Decision Tree	Status (Negative vs Positive)	0.668172	0.423077	0.840909	0.611111	0.685714	0.5
Decision Tree	Status (Negative vs Positive)	0.619367	0.435897	0.734848	0.492754	0.62381	0.462585
Decision Tree	Status (Negative vs Positive)	0.678127	0.576923	0.69697	0.529412	0.652381	0.552147
Decision Tree	Status (Negative vs Positive)	0.614899	0.525641	0.727273	0.532468	0.652381	0.529032
Decision Tree	Status (Negative vs Positive)	0.625437	0.538462	0.712121	0.525	0.647619	0.531646
Decision Tree	Status (Negative vs Positive)	0.633936	0.525641	0.75	0.554054	0.666667	0.539474
Decision Tree	Status (Negative vs Positive)	0.620144	0.397436	0.818182	0.563636	0.661905	0.466165
Decision Tree	Status (Negative vs Positive)	0.700175	0.448718	0.795455	0.564516	0.666667	0.5
Decision Tree	Status (Negative vs Positive)	0.694833	0.448718	0.810606	0.583333	0.67619	0.507246
Decision Tree	Status (Negative vs Positive)	0.586733	0.525641	0.583333	0.427083	0.561905	0.471264
Decision Tree	Status (Negative vs Positive)	0.581585	0.269231	0.893939	0.6	0.661905	0.371681
Elastic Net	Status (Negative vs Positive)	0.7838	0.74359	0.689394	0.585859	0.709524	0.655367
Elastic Net	Status (Negative vs Positive)	0.765054	0.75641	0.643939	0.556604	0.685714	0.641304
Elastic Net	Status (Negative vs Positive)	0.784285	0.833333	0.621212	0.565217	0.7	0.673575
Elastic Net	Status (Negative vs Positive)	0.761267	0.769231	0.659091	0.571429	0.7	0.655738
Elastic Net	Status (Negative vs Positive)	0.791278	0.782051	0.689394	0.598039	0.72381	0.677778
Elastic Net	Status (Negative vs Positive)	0.752525	0.75641	0.598485	0.526786	0.657143	0.621053
Elastic Net	Status (Negative vs Positive)	0.778555	0.769231	0.613636	0.540541	0.671429	0.634921
Elastic Net	Status (Negative vs Positive)	0.80711	0.846154	0.659091	0.594595	0.728571	0.698413
Elastic Net	Status (Negative vs Positive)	0.794289	0.858974	0.628788	0.577586	0.714286	0.690722
Elastic Net	Status (Negative vs Positive)	0.759033	0.666667	0.674242	0.547368	0.671429	0.601156
Elastic Net	Status (Negative vs Positive)	0.772242	0.782051	0.590909	0.530435	0.661905	0.632124
Elastic Net	Status (Negative vs Positive)	0.755828	0.74359	0.636364	0.54717	0.67619	0.630435
Elastic Net	Status (Negative vs Positive)	0.801185	0.75641	0.689394	0.59	0.714286	0.662921
Elastic Net	Status (Negative vs Positive)	0.752428	0.730769	0.628788	0.537736	0.666667	0.619565
Elastic Net	Status (Negative vs Positive)	0.773019	0.820513	0.598485	0.547009	0.680952	0.65641
Elastic Net	Status (Negative vs Positive)	0.75068	0.730769	0.621212	0.53271	0.661905	0.616216
Elastic Net	Status (Negative vs Positive)	0.767774	0.846154	0.55303	0.528	0.661905	0.650246
Elastic Net	Status (Negative vs Positive)	0.748446	0.769231	0.583333	0.521739	0.652381	0.621762
Elastic Net	Status (Negative vs Positive)	0.755633	0.666667	0.712121	0.577778	0.695238	0.619048
Elastic Net	Status (Negative vs Positive)	0.782537	0.782051	0.681818	0.592233	0.719048	0.674033
Elastic Net	Status (Negative vs Positive)	0.77127	0.807692	0.606061	0.547826	0.680952	0.65285
Elastic Net	Status (Negative vs Positive)	0.765734	0.769231	0.621212	0.545455	0.67619	0.638298
Elastic Net	Status (Negative vs Positive)	0.807304	0.820513	0.598485	0.547009	0.680952	0.65641
Elastic Net	Status (Negative vs Positive)	0.798174	0.75641	0.689394	0.59	0.714286	0.662921
Elastic Net	Status (Negative vs Positive)	0.786422	0.769231	0.674242	0.582524	0.709524	0.662983
Elastic Net	Status (Negative vs Positive)	0.777875	0.871795	0.530303	0.523077	0.657143	0.653846
Elastic Net	Status (Negative vs Positive)	0.779235	0.74359	0.681818	0.58	0.704762	0.651685
Elastic Net	Status (Negative vs Positive)	0.758353	0.794872	0.598485	0.53913	0.671429	0.642487
Elastic Net	Status (Negative vs Positive)	0.724456	0.679487	0.651515	0.535354	0.661905	0.59887
Elastic Net	Status (Negative vs Positive)	0.783023	0.794872	0.666667	0.584906	0.714286	0.673913
Elastic Net	Status (Negative vs Positive)	0.778361	0.833333	0.583333	0.541667	0.67619	0.656566
Elastic Net	Status (Negative vs Positive)	0.758741	0.717949	0.704545	0.589474	0.709524	0.647399
Elastic Net	Status (Negative vs Positive)	0.788073	0.807692	0.69697	0.61165	0.738095	0.696133
Elastic Net	Status (Negative vs Positive)	0.830614	0.782051	0.69697	0.60396	0.728571	0.681564
Elastic Net	Status (Negative vs Positive)	0.793124	0.75641	0.69697	0.59596	0.719048	0.666667
Elastic Net	Status (Negative vs Positive)	0.761655	0.782051	0.636364	0.559633	0.690476	0.652406
Elastic Net	Status (Negative vs Positive)	0.793706	0.833333	0.560606	0.528455	0.661905	0.646766
Elastic Net	Status (Negative vs Positive)	0.707265	0.820513	0.507576	0.496124	0.62381	0.618357
Elastic Net	Status (Negative vs Positive)	0.776224	0.717949	0.643939	0.543689	0.671429	0.618785
Elastic Net	Status (Negative vs Positive)	0.756993	0.717949	0.651515	0.54902	0.67619	0.622222
Elastic Net	Status (Negative vs Positive)	0.79594	0.769231	0.636364	0.555556	0.685714	0.645161
Elastic Net	Status (Negative vs Positive)	0.769134	0.820513	0.560606	0.52459	0.657143	0.64
Elastic Net	Status (Negative vs Positive)	0.819347	0.769231	0.704545	0.606061	0.728571	0.677966
Elastic Net	Status (Negative vs Positive)	0.78312	0.74359	0.643939	0.552381	0.680952	0.63388
Elastic Net	Status (Negative vs Positive)	0.765249	0.74359	0.659091	0.563107	0.690476	0.640884
Elastic Net	Status (Negative vs Positive)	0.739802	0.705128	0.651515	0.544554	0.671429	0.614525
Elastic Net	Status (Negative vs Positive)	0.79866	0.717949	0.689394	0.57732	0.7	0.64
Elastic Net	Status (Negative vs Positive)	0.759324	0.705128	0.681818	0.56701	0.690476	0.628571
Elastic Net	Status (Negative vs Positive)	0.721931	0.717949	0.636364	0.538462	0.666667	0.615385
Elastic Net	Status (Negative vs Positive)	0.773796	0.75641	0.651515	0.561905	0.690476	0.644809
Random Forest	Status (Negative vs Positive)	0.786082	0.833333	0.568182	0.532787	0.666667	0.65
Random Forest	Status (Negative vs Positive)	0.759907	0.833333	0.643939	0.580357	0.714286	0.684211
Random Forest	Status (Negative vs Positive)	0.782343	0.807692	0.598485	0.543103	0.67619	0.649485
Random Forest	Status (Negative vs Positive)	0.735383	0.75641	0.598485	0.526786	0.657143	0.621053
Random Forest	Status (Negative vs Positive)	0.723388	0.807692	0.606061	0.547826	0.680952	0.65285
Random Forest	Status (Negative vs Positive)	0.737082	0.807692	0.537879	0.508065	0.638095	0.623762
Random Forest	Status (Negative vs Positive)	0.74932	0.769231	0.575758	0.517241	0.647619	0.618557
Random Forest	Status (Negative vs Positive)	0.782246	0.884615	0.598485	0.565574	0.704762	0.69
Random Forest	Status (Negative vs Positive)	0.756167	0.820513	0.545455	0.516129	0.647619	0.633663
Random Forest	Status (Negative vs Positive)	0.731061	0.769231	0.55303	0.504202	0.633333	0.609137
Random Forest	Status (Negative vs Positive)	0.76049	0.782051	0.575758	0.521368	0.652381	0.625641
Random Forest	Status (Negative vs Positive)	0.700418	0.74359	0.545455	0.491525	0.619048	0.591837
Random Forest	Status (Negative vs Positive)	0.761752	0.75641	0.583333	0.517544	0.647619	0.614583
Random Forest	Status (Negative vs Positive)	0.694979	0.74359	0.613636	0.53211	0.661905	0.620321
Random Forest	Status (Negative vs Positive)	0.756119	0.807692	0.628788	0.5625	0.695238	0.663158
Random Forest	Status (Negative vs Positive)	0.725622	0.846154	0.537879	0.519685	0.652381	0.643902
Random Forest	Status (Negative vs Positive)	0.777341	0.897436	0.560606	0.546875	0.685714	0.679612
Random Forest	Status (Negative vs Positive)	0.725087	0.769231	0.55303	0.504202	0.633333	0.609137
Random Forest	Status (Negative vs Positive)	0.757576	0.846154	0.590909	0.55	0.685714	0.666667
Random Forest	Status (Negative vs Positive)	0.761704	0.794872	0.598485	0.53913	0.671429	0.642487
Random Forest	Status (Negative vs Positive)	0.752914	0.846154	0.560606	0.532258	0.666667	0.653465
Random Forest	Status (Negative vs Positive)	0.754856	0.807692	0.583333	0.533898	0.666667	0.642857
Random Forest	Status (Negative vs Positive)	0.788462	0.858974	0.575758	0.544715	0.680952	0.666667
Random Forest	Status (Negative vs Positive)	0.780789	0.846154	0.621212	0.568966	0.704762	0.680412
Random Forest	Status (Negative vs Positive)	0.802739	0.858974	0.590909	0.553719	0.690476	0.673367
Random Forest	Status (Negative vs Positive)	0.761267	0.807692	0.583333	0.533898	0.666667	0.642857
Random Forest	Status (Negative vs Positive)	0.771513	0.833333	0.598485	0.550847	0.685714	0.663265
Random Forest	Status (Negative vs Positive)	0.758353	0.858974	0.462121	0.485507	0.609524	0.62037
Random Forest	Status (Negative vs Positive)	0.759518	0.820513	0.590909	0.542373	0.67619	0.653061
Random Forest	Status (Negative vs Positive)	0.710567	0.730769	0.590909	0.513514	0.642857	0.603175
Random Forest	Status (Negative vs Positive)	0.741987	0.75641	0.613636	0.536364	0.666667	0.62766
Random Forest	Status (Negative vs Positive)	0.730721	0.769231	0.621212	0.545455	0.67619	0.638298
Random Forest	Status (Negative vs Positive)	0.782634	0.807692	0.613636	0.552632	0.685714	0.65625
Random Forest	Status (Negative vs Positive)	0.813423	0.846154	0.621212	0.568966	0.704762	0.680412
Random Forest	Status (Negative vs Positive)	0.756265	0.769231	0.598485	0.530973	0.661905	0.628272
Random Forest	Status (Negative vs Positive)	0.744561	0.794872	0.560606	0.516667	0.647619	0.626263
Random Forest	Status (Negative vs Positive)	0.802739	0.846154	0.621212	0.568966	0.704762	0.680412
Random Forest	Status (Negative vs Positive)	0.676525	0.807692	0.507576	0.492188	0.619048	0.61165
Random Forest	Status (Negative vs Positive)	0.768939	0.74359	0.613636	0.53211	0.661905	0.620321
Random Forest	Status (Negative vs Positive)	0.760247	0.807692	0.606061	0.547826	0.680952	0.65285
Random Forest	Status (Negative vs Positive)	0.799971	0.807692	0.598485	0.543103	0.67619	0.649485
Random Forest	Status (Negative vs Positive)	0.754516	0.807692	0.568182	0.525	0.657143	0.636364
Random Forest	Status (Negative vs Positive)	0.789773	0.794872	0.636364	0.563636	0.695238	0.659574
Random Forest	Status (Negative vs Positive)	0.741259	0.794872	0.575758	0.525424	0.657143	0.632653
Random Forest	Status (Negative vs Positive)	0.745969	0.769231	0.598485	0.530973	0.661905	0.628272
Random Forest	Status (Negative vs Positive)	0.726156	0.782051	0.55303	0.508333	0.638095	0.616162
Random Forest	Status (Negative vs Positive)	0.77433	0.782051	0.613636	0.544643	0.67619	0.642105
Random Forest	Status (Negative vs Positive)	0.754662	0.705128	0.606061	0.514019	0.642857	0.594595
Random Forest	Status (Negative vs Positive)	0.732372	0.717949	0.643939	0.543689	0.671429	0.618785
Random Forest	Status (Negative vs Positive)	0.739413	0.75641	0.621212	0.541284	0.671429	0.631016
SVM Radial Kernel	Status (Negative vs Positive)	0.668901	1	0.0757576	0.39	0.419048	0.561151
SVM Radial Kernel	Status (Negative vs Positive)	0.636752	0.974359	0.113636	0.393782	0.433333	0.560886
SVM Radial Kernel	Status (Negative vs Positive)	0.606255	0.987179	0.0757576	0.386935	0.414286	0.555957
SVM Radial Kernel	Status (Negative vs Positive)	0.595862	1	0.0909091	0.393939	0.428571	0.565217
SVM Radial Kernel	Status (Negative vs Positive)	0.599553	0.974359	0.0833333	0.385787	0.414286	0.552727
SVM Radial Kernel	Status (Negative vs Positive)	0.580225	1	0.0606061	0.386139	0.409524	0.557143
SVM Radial Kernel	Status (Negative vs Positive)	0.641317	0.974359	0.113636	0.393782	0.433333	0.560886
SVM Radial Kernel	Status (Negative vs Positive)	0.651709	1	0.0909091	0.393939	0.428571	0.565217
SVM Radial Kernel	Status (Negative vs Positive)	0.672203	0.987179	0.0833333	0.388889	0.419048	0.557971
SVM Radial Kernel	Status (Negative vs Positive)	0.57702	0.961538	0.0833333	0.382653	0.409524	0.547445
SVM Radial Kernel	Status (Negative vs Positive)	0.682401	0.987179	0.128788	0.401042	0.447619	0.57037
SVM Radial Kernel	Status (Negative vs Positive)	0.586247	1	0.128788	0.404145	0.452381	0.575646
SVM Radial Kernel	Status (Negative vs Positive)	0.635781	0.987179	0.0909091	0.390863	0.42381	0.56
SVM Radial Kernel	Status (Negative vs Positive)	0.591589	0.974359	0.128788	0.397906	0.442857	0.565056
SVM Radial Kernel	Status (Negative vs Positive)	0.641026	0.987179	0.0984848	0.392857	0.428571	0.562044
SVM Radial Kernel	Status (Negative vs Positive)	0.595765	0.987179	0.0530303	0.381188	0.4	0.55
SVM Radial Kernel	Status (Negative vs Positive)	0.665598	0.974359	0.0757576	0.383838	0.409524	0.550725
SVM Radial Kernel	Status (Negative vs Positive)	0.644231	0.974359	0.0757576	0.383838	0.409524	0.550725
SVM Radial Kernel	Status (Negative vs Positive)	0.603924	0.987179	0.0606061	0.383085	0.404762	0.551971
SVM Radial Kernel	Status (Negative vs Positive)	0.609848	0.961538	0.113636	0.390625	0.428571	0.555556
SVM Radial Kernel	Status (Negative vs Positive)	0.615385	0.987179	0.113636	0.396907	0.438095	0.566176
SVM Radial Kernel	Status (Negative vs Positive)	0.592949	1	0.0606061	0.386139	0.409524	0.557143
SVM Radial Kernel	Status (Negative vs Positive)	0.618784	0.948718	0.174242	0.404372	0.461905	0.56705
SVM Radial Kernel	Status (Negative vs Positive)	0.634518	0.948718	0.128788	0.391534	0.433333	0.554307
SVM Radial Kernel	Status (Negative vs Positive)	0.66521	0.987179	0.0833333	0.388889	0.419048	0.557971
SVM Radial Kernel	Status (Negative vs Positive)	0.681041	0.987179	0.128788	0.401042	0.447619	0.57037
SVM Radial Kernel	Status (Negative vs Positive)	0.565462	0.961538	0.0984848	0.386598	0.419048	0.551471
SVM Radial Kernel	Status (Negative vs Positive)	0.615579	0.974359	0.0909091	0.387755	0.419048	0.554745
SVM Radial Kernel	Status (Negative vs Positive)	0.684246	0.987179	0.128788	0.401042	0.447619	0.57037
SVM Radial Kernel	Status (Negative vs Positive)	0.557498	0.974359	0.106061	0.391753	0.428571	0.558824
SVM Radial Kernel	Status (Negative vs Positive)	0.663947	0.987179	0.121212	0.398964	0.442857	0.568266
SVM Radial Kernel	Status (Negative vs Positive)	0.607226	0.987179	0.106061	0.394872	0.433333	0.564103
SVM Radial Kernel	Status (Negative vs Positive)	0.615967	1	0.0454545	0.382353	0.4	0.553191
SVM Radial Kernel	Status (Negative vs Positive)	0.645493	0.961538	0.143939	0.398936	0.447619	0.56391
SVM Radial Kernel	Status (Negative vs Positive)	0.606255	0.974359	0.136364	0.4	0.447619	0.567164
SVM Radial Kernel	Status (Negative vs Positive)	0.557984	0.961538	0.121212	0.39267	0.433333	0.557621
SVM Radial Kernel	Status (Negative vs Positive)	0.651127	1	0.106061	0.397959	0.438095	0.569343
SVM Radial Kernel	Status (Negative vs Positive)	0.583333	1	0.0757576	0.39	0.419048	0.561151
SVM Radial Kernel	Status (Negative vs Positive)	0.648019	0.961538	0.136364	0.396825	0.442857	0.561798
SVM Radial Kernel	Status (Negative vs Positive)	0.617133	0.987179	0.0909091	0.390863	0.42381	0.56
SVM Radial Kernel	Status (Negative vs Positive)	0.636364	0.987179	0.143939	0.405263	0.457143	0.574627
SVM Radial Kernel	Status (Negative vs Positive)	0.639375	1	0.0681818	0.38806	0.414286	0.55914
SVM Radial Kernel	Status (Negative vs Positive)	0.627914	0.974359	0.121212	0.395833	0.438095	0.562963
SVM Radial Kernel	Status (Negative vs Positive)	0.576923	0.987179	0.106061	0.394872	0.433333	0.564103
SVM Radial Kernel	Status (Negative vs Positive)	0.61859	0.961538	0.151515	0.40107	0.452381	0.566038
SVM Radial Kernel	Status (Negative vs Positive)	0.572261	0.974359	0.0984848	0.389744	0.42381	0.556777
SVM Radial Kernel	Status (Negative vs Positive)	0.641317	0.948718	0.121212	0.389474	0.428571	0.552239
SVM Radial Kernel	Status (Negative vs Positive)	0.605866	0.961538	0.143939	0.398936	0.447619	0.56391
SVM Radial Kernel	Status (Negative vs Positive)	0.637432	0.974359	0.159091	0.406417	0.461905	0.573585
SVM Radial Kernel	Status (Negative vs Positive)	0.625389	0.987179	0.0984848	0.392857	0.428571	0.562044
Decision Tree	Status (Negative vs T2DM)	0.631616	0.602564	0.59633	0.516484	0.59893	0.556213
Decision Tree	Status (Negative vs T2DM)	0.654611	0.615385	0.688073	0.585366	0.657754	0.6
Decision Tree	Status (Negative vs T2DM)	0.691778	0.602564	0.633028	0.54023	0.620321	0.569697
Decision Tree	Status (Negative vs T2DM)	0.619325	0.628205	0.669725	0.576471	0.652406	0.601227
Decision Tree	Status (Negative vs T2DM)	0.689073	0.474359	0.743119	0.569231	0.631016	0.517483
Decision Tree	Status (Negative vs T2DM)	0.594801	0.602564	0.59633	0.516484	0.59893	0.556213
Decision Tree	Status (Negative vs T2DM)	0.664491	0.435897	0.66055	0.478873	0.566845	0.456376
Decision Tree	Status (Negative vs T2DM)	0.679193	0.525641	0.733945	0.585714	0.647059	0.554054
Decision Tree	Status (Negative vs T2DM)	0.638438	0.615385	0.568807	0.505263	0.588235	0.554913
Decision Tree	Status (Negative vs T2DM)	0.70901	0.679487	0.669725	0.595506	0.673797	0.634731
Decision Tree	Status (Negative vs T2DM)	0.655728	0.538462	0.779817	0.636364	0.679144	0.583333
Decision Tree	Status (Negative vs T2DM)	0.667608	0.589744	0.697248	0.582278	0.652406	0.585987
Decision Tree	Status (Negative vs T2DM)	0.641908	0.576923	0.66055	0.54878	0.625668	0.5625
Decision Tree	Status (Negative vs T2DM)	0.69319	0.589744	0.651376	0.547619	0.625668	0.567901
Decision Tree	Status (Negative vs T2DM)	0.730887	0.641026	0.761468	0.657895	0.71123	0.649351
Decision Tree	Status (Negative vs T2DM)	0.732534	0.679487	0.633028	0.569892	0.652406	0.619883
Decision Tree	Status (Negative vs T2DM)	0.68431	0.589744	0.697248	0.582278	0.652406	0.585987
Decision Tree	Status (Negative vs T2DM)	0.632204	0.512821	0.697248	0.547945	0.620321	0.529801
Decision Tree	Status (Negative vs T2DM)	0.715773	0.653846	0.724771	0.62963	0.695187	0.641509
Decision Tree	Status (Negative vs T2DM)	0.709951	0.628205	0.715596	0.6125	0.679144	0.620253
Decision Tree	Status (Negative vs T2DM)	0.693543	0.564103	0.779817	0.647059	0.68984	0.60274
Decision Tree	Status (Negative vs T2DM)	0.595331	0.538462	0.669725	0.538462	0.614973	0.538462
Decision Tree	Status (Negative vs T2DM)	0.717949	0.705128	0.688073	0.617978	0.695187	0.658683
Decision Tree	Status (Negative vs T2DM)	0.688309	0.679487	0.678899	0.602273	0.679144	0.638554
Decision Tree	Status (Negative vs T2DM)	0.661197	0.615385	0.66055	0.564706	0.641711	0.588957
Decision Tree	Status (Negative vs T2DM)	0.63091	0.461538	0.688073	0.514286	0.593583	0.486486
Decision Tree	Status (Negative vs T2DM)	0.731181	0.628205	0.688073	0.590361	0.663102	0.608696
Decision Tree	Status (Negative vs T2DM)	0.590567	0.525641	0.669725	0.532468	0.609626	0.529032
Decision Tree	Status (Negative vs T2DM)	0.633145	0.538462	0.688073	0.552632	0.625668	0.545455
Decision Tree	Status (Negative vs T2DM)	0.697012	0.666667	0.669725	0.590909	0.668449	0.626506
Decision Tree	Status (Negative vs T2DM)	0.61909	0.423077	0.706422	0.507692	0.588235	0.461538
Decision Tree	Status (Negative vs T2DM)	0.611621	0.5	0.706422	0.549296	0.620321	0.52349
Decision Tree	Status (Negative vs T2DM)	0.683369	0.628205	0.688073	0.590361	0.663102	0.608696
Decision Tree	Status (Negative vs T2DM)	0.652317	0.5	0.688073	0.534247	0.609626	0.516556
Decision Tree	Status (Negative vs T2DM)	0.609327	0.423077	0.770642	0.568966	0.625668	0.485294
Decision Tree	Status (Negative vs T2DM)	0.643966	0.525641	0.697248	0.554054	0.625668	0.539474
Decision Tree	Status (Negative vs T2DM)	0.668137	0.576923	0.724771	0.6	0.663102	0.588235
Decision Tree	Status (Negative vs T2DM)	0.705657	0.692308	0.715596	0.635294	0.705882	0.662577
Decision Tree	Status (Negative vs T2DM)	0.741473	0.564103	0.733945	0.60274	0.663102	0.582781
Decision Tree	Status (Negative vs T2DM)	0.648024	0.653846	0.642202	0.566667	0.647059	0.607143
Decision Tree	Status (Negative vs T2DM)	0.684192	0.602564	0.633028	0.54023	0.620321	0.569697
Decision Tree	Status (Negative vs T2DM)	0.648259	0.641026	0.642202	0.561798	0.641711	0.598802
Decision Tree	Status (Negative vs T2DM)	0.660139	0.576923	0.770642	0.642857	0.68984	0.608108
Decision Tree	Status (Negative vs T2DM)	0.731593	0.641026	0.697248	0.60241	0.673797	0.621118
Decision Tree	Status (Negative vs T2DM)	0.647495	0.602564	0.678899	0.573171	0.647059	0.5875
Decision Tree	Status (Negative vs T2DM)	0.652317	0.641026	0.651376	0.568182	0.647059	0.60241
Decision Tree	Status (Negative vs T2DM)	0.7243	0.628205	0.733945	0.628205	0.68984	0.628205
Decision Tree	Status (Negative vs T2DM)	0.691778	0.576923	0.770642	0.642857	0.68984	0.608108
Decision Tree	Status (Negative vs T2DM)	0.630852	0.666667	0.623853	0.55914	0.641711	0.608187
Decision Tree	Status (Negative vs T2DM)	0.610092	0.576923	0.66055	0.54878	0.625668	0.5625
Elastic Net	Status (Negative vs T2DM)	0.826276	0.897436	0.513761	0.569106	0.673797	0.696517
Elastic Net	Status (Negative vs T2DM)	0.837332	0.858974	0.577982	0.59292	0.695187	0.701571
Elastic Net	Status (Negative vs T2DM)	0.840508	0.910256	0.651376	0.651376	0.759358	0.759358
Elastic Net	Status (Negative vs T2DM)	0.800165	0.858974	0.577982	0.59292	0.695187	0.701571
Elastic Net	Status (Negative vs T2DM)	0.83698	0.897436	0.669725	0.660377	0.764706	0.76087
Elastic Net	Status (Negative vs T2DM)	0.826276	0.820513	0.688073	0.653061	0.743316	0.727273
Elastic Net	Status (Negative vs T2DM)	0.842155	0.871795	0.59633	0.607143	0.71123	0.715789
Elastic Net	Status (Negative vs T2DM)	0.83251	0.884615	0.651376	0.64486	0.748663	0.745946
Elastic Net	Status (Negative vs T2DM)	0.844978	0.884615	0.651376	0.64486	0.748663	0.745946
Elastic Net	Status (Negative vs T2DM)	0.801694	0.794872	0.605505	0.590476	0.684492	0.677596
Elastic Net	Status (Negative vs T2DM)	0.855328	0.871795	0.697248	0.673267	0.770053	0.759777
Elastic Net	Status (Negative vs T2DM)	0.846624	0.884615	0.642202	0.638889	0.743316	0.741935
Elastic Net	Status (Negative vs T2DM)	0.841096	0.769231	0.688073	0.638298	0.721925	0.697674
Elastic Net	Status (Negative vs T2DM)	0.84439	0.846154	0.587156	0.594595	0.695187	0.698413
Elastic Net	Status (Negative vs T2DM)	0.850506	0.897436	0.614679	0.625	0.73262	0.736842
Elastic Net	Status (Negative vs T2DM)	0.829452	0.820513	0.614679	0.603774	0.700535	0.695652
Elastic Net	Status (Negative vs T2DM)	0.815102	0.74359	0.733945	0.666667	0.737968	0.70303
Elastic Net	Status (Negative vs T2DM)	0.773347	0.769231	0.688073	0.638298	0.721925	0.697674
Elastic Net	Status (Negative vs T2DM)	0.881322	0.871795	0.669725	0.653846	0.754011	0.747253
Elastic Net	Status (Negative vs T2DM)	0.845213	0.884615	0.614679	0.621622	0.727273	0.730159
Elastic Net	Status (Negative vs T2DM)	0.833216	0.871795	0.614679	0.618182	0.721925	0.723404
Elastic Net	Status (Negative vs T2DM)	0.77123	0.692308	0.706422	0.627907	0.700535	0.658537
Elastic Net	Status (Negative vs T2DM)	0.803928	0.923077	0.504587	0.571429	0.679144	0.705882
Elastic Net	Status (Negative vs T2DM)	0.792284	0.807692	0.651376	0.623762	0.716578	0.703911
Elastic Net	Status (Negative vs T2DM)	0.83745	0.871795	0.706422	0.68	0.775401	0.764045
Elastic Net	Status (Negative vs T2DM)	0.813338	0.769231	0.669725	0.625	0.71123	0.689655
Elastic Net	Status (Negative vs T2DM)	0.825806	0.833333	0.651376	0.631068	0.727273	0.718232
Elastic Net	Status (Negative vs T2DM)	0.782875	0.846154	0.568807	0.584071	0.684492	0.691099
Elastic Net	Status (Negative vs T2DM)	0.806516	0.858974	0.605505	0.609091	0.71123	0.712766
Elastic Net	Status (Negative vs T2DM)	0.828511	0.923077	0.541284	0.590164	0.700535	0.72
Elastic Net	Status (Negative vs T2DM)	0.826747	0.846154	0.59633	0.6	0.700535	0.702128
Elastic Net	Status (Negative vs T2DM)	0.751823	0.75641	0.66055	0.614583	0.700535	0.678161
Elastic Net	Status (Negative vs T2DM)	0.841331	0.871795	0.688073	0.666667	0.764706	0.755556
Elastic Net	Status (Negative vs T2DM)	0.798871	0.794872	0.633028	0.607843	0.700535	0.688889
Elastic Net	Status (Negative vs T2DM)	0.809574	0.807692	0.614679	0.6	0.695187	0.688525
Elastic Net	Status (Negative vs T2DM)	0.799929	0.730769	0.715596	0.647727	0.721925	0.686747
Elastic Net	Status (Negative vs T2DM)	0.82804	0.884615	0.688073	0.669903	0.770053	0.762431
Elastic Net	Status (Negative vs T2DM)	0.828746	0.858974	0.614679	0.614679	0.716578	0.716578
Elastic Net	Status (Negative vs T2DM)	0.840861	0.871795	0.59633	0.607143	0.71123	0.715789
Elastic Net	Status (Negative vs T2DM)	0.82957	0.871795	0.559633	0.586207	0.68984	0.701031
Elastic Net	Status (Negative vs T2DM)	0.83498	0.846154	0.614679	0.611111	0.71123	0.709677
Elastic Net	Status (Negative vs T2DM)	0.783463	0.833333	0.568807	0.580357	0.679144	0.684211
Elastic Net	Status (Negative vs T2DM)	0.863091	0.897436	0.605505	0.619469	0.727273	0.732984
Elastic Net	Status (Negative vs T2DM)	0.862268	0.871795	0.614679	0.618182	0.721925	0.723404
Elastic Net	Status (Negative vs T2DM)	0.845331	0.858974	0.642202	0.632075	0.73262	0.728261
Elastic Net	Status (Negative vs T2DM)	0.774406	0.782051	0.623853	0.598039	0.68984	0.677778
Elastic Net	Status (Negative vs T2DM)	0.826747	0.910256	0.59633	0.617391	0.727273	0.735751
Elastic Net	Status (Negative vs T2DM)	0.85968	0.884615	0.550459	0.584746	0.68984	0.704082
Elastic Net	Status (Negative vs T2DM)	0.798283	0.910256	0.568807	0.601695	0.71123	0.72449
Elastic Net	Status (Negative vs T2DM)	0.823218	0.858974	0.706422	0.676768	0.770053	0.757062
Random Forest	Status (Negative vs T2DM)	0.76235	0.858974	0.495413	0.54918	0.647059	0.67
Random Forest	Status (Negative vs T2DM)	0.802752	0.884615	0.605505	0.616071	0.721925	0.726316
Random Forest	Status (Negative vs T2DM)	0.778817	0.846154	0.577982	0.589286	0.68984	0.694737
Random Forest	Status (Negative vs T2DM)	0.762409	0.807692	0.541284	0.557522	0.652406	0.659686
Random Forest	Status (Negative vs T2DM)	0.800165	0.923077	0.550459	0.595041	0.705882	0.723618
Random Forest	Status (Negative vs T2DM)	0.801164	0.897436	0.53211	0.578512	0.684492	0.703518
Random Forest	Status (Negative vs T2DM)	0.835921	0.910256	0.53211	0.581967	0.68984	0.71
Random Forest	Status (Negative vs T2DM)	0.813103	0.871795	0.541284	0.576271	0.679144	0.693878
Random Forest	Status (Negative vs T2DM)	0.819513	0.871795	0.577982	0.596491	0.700535	0.708333
Random Forest	Status (Negative vs T2DM)	0.768113	0.807692	0.59633	0.588785	0.684492	0.681081
Random Forest	Status (Negative vs T2DM)	0.804869	0.833333	0.651376	0.631068	0.727273	0.718232
Random Forest	Status (Negative vs T2DM)	0.817337	0.858974	0.587156	0.598214	0.700535	0.705263
Random Forest	Status (Negative vs T2DM)	0.808339	0.871795	0.568807	0.591304	0.695187	0.704663
Random Forest	Status (Negative vs T2DM)	0.814161	0.833333	0.577982	0.585586	0.684492	0.687831
Random Forest	Status (Negative vs T2DM)	0.851564	0.884615	0.587156	0.605263	0.71123	0.71875
Random Forest	Status (Negative vs T2DM)	0.811162	0.858974	0.678899	0.656863	0.754011	0.744444
Random Forest	Status (Negative vs T2DM)	0.831804	0.935897	0.522936	0.584	0.695187	0.719212
Random Forest	Status (Negative vs T2DM)	0.735709	0.820513	0.53211	0.556522	0.652406	0.663212
Random Forest	Status (Negative vs T2DM)	0.83845	0.871795	0.587156	0.60177	0.705882	0.712042
Random Forest	Status (Negative vs T2DM)	0.831393	0.910256	0.623853	0.633929	0.743316	0.747368
Random Forest	Status (Negative vs T2DM)	0.812985	0.871795	0.605505	0.612613	0.716578	0.719577
Random Forest	Status (Negative vs T2DM)	0.783051	0.846154	0.605505	0.605505	0.705882	0.705882
Random Forest	Status (Negative vs T2DM)	0.754705	0.910256	0.550459	0.591667	0.700535	0.717172
Random Forest	Status (Negative vs T2DM)	0.775817	0.807692	0.66055	0.63	0.721925	0.707865
Random Forest	Status (Negative vs T2DM)	0.777641	0.820513	0.550459	0.566372	0.663102	0.670157
Random Forest	Status (Negative vs T2DM)	0.793696	0.820513	0.697248	0.659794	0.748663	0.731429
Random Forest	Status (Negative vs T2DM)	0.79199	0.807692	0.577982	0.577982	0.673797	0.673797
Random Forest	Status (Negative vs T2DM)	0.745942	0.833333	0.486239	0.53719	0.631016	0.653266
Random Forest	Status (Negative vs T2DM)	0.842331	0.897436	0.568807	0.598291	0.705882	0.717949
Random Forest	Status (Negative vs T2DM)	0.810574	0.923077	0.568807	0.605042	0.716578	0.730964
Random Forest	Status (Negative vs T2DM)	0.812338	0.833333	0.633028	0.619048	0.716578	0.710383
Random Forest	Status (Negative vs T2DM)	0.741531	0.820513	0.550459	0.566372	0.663102	0.670157
Random Forest	Status (Negative vs T2DM)	0.8271	0.923077	0.541284	0.590164	0.700535	0.72
Random Forest	Status (Negative vs T2DM)	0.765937	0.820513	0.541284	0.561404	0.657754	0.666667
Random Forest	Status (Negative vs T2DM)	0.766231	0.794872	0.550459	0.558559	0.652406	0.656085
Random Forest	Status (Negative vs T2DM)	0.774582	0.846154	0.605505	0.605505	0.705882	0.705882
Random Forest	Status (Negative vs T2DM)	0.861268	0.923077	0.59633	0.62069	0.73262	0.742268
Random Forest	Status (Negative vs T2DM)	0.822159	0.897436	0.541284	0.583333	0.68984	0.707071
Random Forest	Status (Negative vs T2DM)	0.814573	0.923077	0.550459	0.595041	0.705882	0.723618
Random Forest	Status (Negative vs T2DM)	0.782581	0.935897	0.504587	0.574803	0.684492	0.712195
Random Forest	Status (Negative vs T2DM)	0.815632	0.858974	0.53211	0.567797	0.668449	0.683673
Random Forest	Status (Negative vs T2DM)	0.770525	0.846154	0.587156	0.594595	0.695187	0.698413
Random Forest	Status (Negative vs T2DM)	0.833863	0.897436	0.587156	0.608696	0.716578	0.725389
Random Forest	Status (Negative vs T2DM)	0.835627	0.858974	0.559633	0.582609	0.684492	0.694301
Random Forest	Status (Negative vs T2DM)	0.787638	0.846154	0.614679	0.611111	0.71123	0.709677
Random Forest	Status (Negative vs T2DM)	0.769407	0.858974	0.587156	0.598214	0.700535	0.705263
Random Forest	Status (Negative vs T2DM)	0.822395	0.935897	0.541284	0.593496	0.705882	0.726368
Random Forest	Status (Negative vs T2DM)	0.841273	0.897436	0.504587	0.564516	0.668449	0.693069
Random Forest	Status (Negative vs T2DM)	0.78411	0.910256	0.486239	0.559055	0.663102	0.692683
Random Forest	Status (Negative vs T2DM)	0.797695	0.871795	0.568807	0.591304	0.695187	0.704663
SVM Radial Kernel	Status (Negative vs T2DM)	0.61068	0.974359	0.0825688	0.431818	0.454545	0.598425
SVM Radial Kernel	Status (Negative vs T2DM)	0.688191	1	0.100917	0.443182	0.475936	0.614173
SVM Radial Kernel	Status (Negative vs T2DM)	0.610209	1	0.0733945	0.435754	0.459893	0.607004
SVM Radial Kernel	Status (Negative vs T2DM)	0.61068	0.987179	0.100917	0.44	0.470588	0.608696
SVM Radial Kernel	Status (Negative vs T2DM)	0.635615	1	0.0825688	0.438202	0.465241	0.609375
SVM Radial Kernel	Status (Negative vs T2DM)	0.657375	1	0.0917431	0.440678	0.470588	0.611765
SVM Radial Kernel	Status (Negative vs T2DM)	0.638085	1	0.119266	0.448276	0.486631	0.619048
SVM Radial Kernel	Status (Negative vs T2DM)	0.599153	1	0.0917431	0.440678	0.470588	0.611765
SVM Radial Kernel	Status (Negative vs T2DM)	0.617384	1	0.0733945	0.435754	0.459893	0.607004
SVM Radial Kernel	Status (Negative vs T2DM)	0.60821	0.974359	0.0917431	0.434286	0.459893	0.600791
SVM Radial Kernel	Status (Negative vs T2DM)	0.711244	1	0.137615	0.453488	0.497326	0.624
SVM Radial Kernel	Status (Negative vs T2DM)	0.6769	1	0.100917	0.443182	0.475936	0.614173
SVM Radial Kernel	Status (Negative vs T2DM)	0.678664	1	0.12844	0.450867	0.491979	0.621514
SVM Radial Kernel	Status (Negative vs T2DM)	0.612679	1	0.0733945	0.435754	0.459893	0.607004
SVM Radial Kernel	Status (Negative vs T2DM)	0.680311	1	0.100917	0.443182	0.475936	0.614173
SVM Radial Kernel	Status (Negative vs T2DM)	0.660903	1	0.137615	0.453488	0.497326	0.624
SVM Radial Kernel	Status (Negative vs T2DM)	0.650318	1	0.0642202	0.433333	0.454545	0.604651
SVM Radial Kernel	Status (Negative vs T2DM)	0.589273	1	0.0642202	0.433333	0.454545	0.604651
SVM Radial Kernel	Status (Negative vs T2DM)	0.684074	1	0.0733945	0.435754	0.459893	0.607004
SVM Radial Kernel	Status (Negative vs T2DM)	0.674547	1	0.0917431	0.440678	0.470588	0.611765
SVM Radial Kernel	Status (Negative vs T2DM)	0.671489	1	0.0917431	0.440678	0.470588	0.611765
SVM Radial Kernel	Status (Negative vs T2DM)	0.657904	1	0.119266	0.448276	0.486631	0.619048
SVM Radial Kernel	Status (Negative vs T2DM)	0.633616	1	0.0825688	0.438202	0.465241	0.609375
SVM Radial Kernel	Status (Negative vs T2DM)	0.613385	1	0.0825688	0.438202	0.465241	0.609375
SVM Radial Kernel	Status (Negative vs T2DM)	0.605269	0.987179	0.0733945	0.432584	0.454545	0.601562
SVM Radial Kernel	Status (Negative vs T2DM)	0.632792	0.987179	0.110092	0.442529	0.475936	0.611111
SVM Radial Kernel	Status (Negative vs T2DM)	0.621266	1	0.119266	0.448276	0.486631	0.619048
SVM Radial Kernel	Status (Negative vs T2DM)	0.665255	1	0.0733945	0.435754	0.459893	0.607004
SVM Radial Kernel	Status (Negative vs T2DM)	0.700659	1	0.0917431	0.440678	0.470588	0.611765
SVM Radial Kernel	Status (Negative vs T2DM)	0.624206	1	0.119266	0.448276	0.486631	0.619048
SVM Radial Kernel	Status (Negative vs T2DM)	0.71442	0.987179	0.110092	0.442529	0.475936	0.611111
SVM Radial Kernel	Status (Negative vs T2DM)	0.586215	1	0.110092	0.445714	0.481283	0.616601
SVM Radial Kernel	Status (Negative vs T2DM)	0.691249	0.987179	0.0733945	0.432584	0.454545	0.601562
SVM Radial Kernel	Status (Negative vs T2DM)	0.621148	1	0.100917	0.443182	0.475936	0.614173
SVM Radial Kernel	Status (Negative vs T2DM)	0.619501	1	0.0733945	0.435754	0.459893	0.607004
SVM Radial Kernel	Status (Negative vs T2DM)	0.66255	1	0.0642202	0.433333	0.454545	0.604651
SVM Radial Kernel	Status (Negative vs T2DM)	0.699718	1	0.0825688	0.438202	0.465241	0.609375
SVM Radial Kernel	Status (Negative vs T2DM)	0.624324	1	0.0917431	0.440678	0.470588	0.611765
SVM Radial Kernel	Status (Negative vs T2DM)	0.618325	0.974359	0.119266	0.44186	0.475936	0.608
SVM Radial Kernel	Status (Negative vs T2DM)	0.630087	1	0.0733945	0.435754	0.459893	0.607004
SVM Radial Kernel	Status (Negative vs T2DM)	0.566102	1	0.100917	0.443182	0.475936	0.614173
SVM Radial Kernel	Status (Negative vs T2DM)	0.644495	1	0.12844	0.450867	0.491979	0.621514
SVM Radial Kernel	Status (Negative vs T2DM)	0.60127	0.987179	0.0917431	0.4375	0.465241	0.606299
SVM Radial Kernel	Status (Negative vs T2DM)	0.625147	1	0.0825688	0.438202	0.465241	0.609375
SVM Radial Kernel	Status (Negative vs T2DM)	0.654317	0.961538	0.146789	0.446429	0.486631	0.609756
SVM Radial Kernel	Status (Negative vs T2DM)	0.611033	1	0.0917431	0.440678	0.470588	0.611765
SVM Radial Kernel	Status (Negative vs T2DM)	0.691602	1	0.0917431	0.440678	0.470588	0.611765
SVM Radial Kernel	Status (Negative vs T2DM)	0.646436	1	0.12844	0.450867	0.491979	0.621514
SVM Radial Kernel	Status (Negative vs T2DM)	0.638791	0.987179	0.12844	0.447674	0.486631	0.616
SVM Radial Kernel	Status (Negative vs T2DM)	0.717008	1	0.0917431	0.440678	0.470588	0.611765
Decision Tree	Type (T1DM vs T2DM)	0.602377	0.0909091	0.889908	0.142857	0.755725	0.111111
Decision Tree	Type (T1DM vs T2DM)	0.596122	0.0454545	0.93578	0.125	0.78626	0.0666667
Decision Tree	Type (T1DM vs T2DM)	0.513553	0.0454545	0.981651	0.333333	0.824427	0.08
Decision Tree	Type (T1DM vs T2DM)	0.564429	0.136364	0.908257	0.230769	0.778626	0.171429
Decision Tree	Type (T1DM vs T2DM)	0.5	0	1	NA	0.832061	NA
Decision Tree	Type (T1DM vs T2DM)	0.531068	0.227273	0.880734	0.277778	0.770992	0.25
Decision Tree	Type (T1DM vs T2DM)	0.490826	0	0.981651	0	0.816794	NA
Decision Tree	Type (T1DM vs T2DM)	0.510842	0.0909091	0.862385	0.117647	0.732824	0.102564
Decision Tree	Type (T1DM vs T2DM)	0.524812	0.363636	0.743119	0.222222	0.679389	0.275862
Decision Tree	Type (T1DM vs T2DM)	0.485196	0.0909091	0.899083	0.153846	0.763359	0.114286
Decision Tree	Type (T1DM vs T2DM)	0.549208	0.0909091	0.908257	0.166667	0.770992	0.117647
Decision Tree	Type (T1DM vs T2DM)	0.524812	0	0.944954	0	0.78626	NA
Decision Tree	Type (T1DM vs T2DM)	0.599666	0.136364	0.87156	0.176471	0.748092	0.153846
Decision Tree	Type (T1DM vs T2DM)	0.494996	0.0454545	0.954128	0.166667	0.801527	0.0714286
Decision Tree	Type (T1DM vs T2DM)	0.535655	0.363636	0.688073	0.190476	0.633588	0.25
Decision Tree	Type (T1DM vs T2DM)	0.571309	0.136364	0.862385	0.166667	0.740458	0.15
Decision Tree	Type (T1DM vs T2DM)	0.49166	0.0454545	0.972477	0.25	0.816794	0.0769231
Decision Tree	Type (T1DM vs T2DM)	0.542535	0.181818	0.899083	0.266667	0.778626	0.216216
Decision Tree	Type (T1DM vs T2DM)	0.588824	0.136364	0.972477	0.5	0.832061	0.214286
Decision Tree	Type (T1DM vs T2DM)	0.5	0	1	NA	0.832061	NA
Decision Tree	Type (T1DM vs T2DM)	0.533153	0.136364	0.899083	0.214286	0.770992	0.166667
Decision Tree	Type (T1DM vs T2DM)	0.508132	0.181818	0.844037	0.190476	0.732824	0.186047
Decision Tree	Type (T1DM vs T2DM)	0.623853	0.318182	0.908257	0.411765	0.80916	0.358974
Decision Tree	Type (T1DM vs T2DM)	0.481443	0.0454545	0.917431	0.1	0.770992	0.0625
Decision Tree	Type (T1DM vs T2DM)	0.628232	0.272727	0.899083	0.352941	0.793893	0.307692
Decision Tree	Type (T1DM vs T2DM)	0.553586	0.0454545	0.944954	0.142857	0.793893	0.0689655
Decision Tree	Type (T1DM vs T2DM)	0.589658	0.181818	0.926606	0.333333	0.801527	0.235294
Decision Tree	Type (T1DM vs T2DM)	0.6201	0.181818	0.908257	0.285714	0.78626	0.222222
Decision Tree	Type (T1DM vs T2DM)	0.552961	0.272727	0.816514	0.230769	0.725191	0.25
Decision Tree	Type (T1DM vs T2DM)	0.500209	0.227273	0.853211	0.238095	0.748092	0.232558
Decision Tree	Type (T1DM vs T2DM)	0.540033	0.318182	0.688073	0.170732	0.625954	0.222222
Decision Tree	Type (T1DM vs T2DM)	0.671393	0.454545	0.844037	0.37037	0.778626	0.408163
Decision Tree	Type (T1DM vs T2DM)	0.397415	0.0909091	0.908257	0.166667	0.770992	0.117647
Decision Tree	Type (T1DM vs T2DM)	0.584654	0.454545	0.788991	0.30303	0.732824	0.363636
Decision Tree	Type (T1DM vs T2DM)	0.483736	0.227273	0.87156	0.263158	0.763359	0.243902
Decision Tree	Type (T1DM vs T2DM)	0.603003	0.272727	0.889908	0.333333	0.78626	0.3
Decision Tree	Type (T1DM vs T2DM)	0.585488	0.318182	0.779817	0.225806	0.70229	0.264151
Decision Tree	Type (T1DM vs T2DM)	0.599458	0.181818	0.944954	0.4	0.816794	0.25
Decision Tree	Type (T1DM vs T2DM)	0.519391	0.181818	0.889908	0.25	0.770992	0.210526
Decision Tree	Type (T1DM vs T2DM)	0.650125	0.409091	0.770642	0.264706	0.709924	0.321429
Decision Tree	Type (T1DM vs T2DM)	0.517515	0.181818	0.889908	0.25	0.770992	0.210526
Decision Tree	Type (T1DM vs T2DM)	0.53628	0.0454545	0.981651	0.333333	0.824427	0.08
Decision Tree	Type (T1DM vs T2DM)	0.591118	0.272727	0.779817	0.2	0.694656	0.230769
Decision Tree	Type (T1DM vs T2DM)	0.420142	0.0909091	0.834862	0.1	0.709924	0.0952381
Decision Tree	Type (T1DM vs T2DM)	0.550459	0.136364	0.889908	0.2	0.763359	0.162162
Decision Tree	Type (T1DM vs T2DM)	0.630734	0.318182	0.834862	0.28	0.748092	0.297872
Decision Tree	Type (T1DM vs T2DM)	0.499166	0.181818	0.816514	0.166667	0.709924	0.173913
Decision Tree	Type (T1DM vs T2DM)	0.544621	0.181818	0.87156	0.222222	0.755725	0.2
Decision Tree	Type (T1DM vs T2DM)	0.521685	0.318182	0.779817	0.225806	0.70229	0.264151
Decision Tree	Type (T1DM vs T2DM)	0.460592	0.0454545	0.908257	0.0909091	0.763359	0.0606061
Elastic Net	Type (T1DM vs T2DM)	0.756047	0.181818	0.972477	0.571429	0.839695	0.275862
Elastic Net	Type (T1DM vs T2DM)	0.761051	0.0909091	0.981651	0.5	0.832061	0.153846
Elastic Net	Type (T1DM vs T2DM)	0.744787	0.136364	0.981651	0.6	0.839695	0.222222
Elastic Net	Type (T1DM vs T2DM)	0.75146	0.136364	0.981651	0.6	0.839695	0.222222
Elastic Net	Type (T1DM vs T2DM)	0.592994	0.318182	0.880734	0.35	0.78626	0.333333
Elastic Net	Type (T1DM vs T2DM)	0.716013	0.227273	0.972477	0.625	0.847328	0.333333
Elastic Net	Type (T1DM vs T2DM)	0.665138	0.0454545	0.972477	0.25	0.816794	0.0769231
Elastic Net	Type (T1DM vs T2DM)	0.754379	0.0454545	0.981651	0.333333	0.824427	0.08
Elastic Net	Type (T1DM vs T2DM)	0.743953	0.181818	0.990826	0.8	0.854962	0.296296
Elastic Net	Type (T1DM vs T2DM)	0.748123	0.454545	0.93578	0.588235	0.854962	0.512821
Elastic Net	Type (T1DM vs T2DM)	0.707673	0.136364	0.981651	0.6	0.839695	0.222222
Elastic Net	Type (T1DM vs T2DM)	0.807339	0.181818	1	1	0.862595	0.307692
Elastic Net	Type (T1DM vs T2DM)	0.76814	0.181818	0.981651	0.666667	0.847328	0.285714
Elastic Net	Type (T1DM vs T2DM)	0.743953	0.227273	0.93578	0.416667	0.816794	0.294118
Elastic Net	Type (T1DM vs T2DM)	0.807339	0.0909091	0.990826	0.666667	0.839695	0.16
Elastic Net	Type (T1DM vs T2DM)	0.786072	0.181818	0.981651	0.666667	0.847328	0.285714
Elastic Net	Type (T1DM vs T2DM)	0.67181	0.272727	0.862385	0.285714	0.763359	0.27907
Elastic Net	Type (T1DM vs T2DM)	0.718098	0.227273	0.926606	0.384615	0.80916	0.285714
Elastic Net	Type (T1DM vs T2DM)	0.738115	0.227273	0.917431	0.357143	0.801527	0.277778
Elastic Net	Type (T1DM vs T2DM)	0.804837	0.272727	0.963303	0.6	0.847328	0.375
Elastic Net	Type (T1DM vs T2DM)	0.698916	0	0.990826	0	0.824427	NA
Elastic Net	Type (T1DM vs T2DM)	0.677648	0.136364	0.963303	0.428571	0.824427	0.206897
Elastic Net	Type (T1DM vs T2DM)	0.746872	0.181818	0.990826	0.8	0.854962	0.296296
Elastic Net	Type (T1DM vs T2DM)	0.737281	0.363636	0.944954	0.571429	0.847328	0.444444
Elastic Net	Type (T1DM vs T2DM)	0.738115	0.227273	0.926606	0.384615	0.80916	0.285714
Elastic Net	Type (T1DM vs T2DM)	0.671393	0.136364	0.972477	0.5	0.832061	0.214286
Elastic Net	Type (T1DM vs T2DM)	0.69975	0.0454545	0.972477	0.25	0.816794	0.0769231
Elastic Net	Type (T1DM vs T2DM)	0.705588	0.272727	0.908257	0.375	0.801527	0.315789
Elastic Net	Type (T1DM vs T2DM)	0.766055	0.272727	0.990826	0.857143	0.870229	0.413793
Elastic Net	Type (T1DM vs T2DM)	0.7206	0.181818	0.981651	0.666667	0.847328	0.285714
Elastic Net	Type (T1DM vs T2DM)	0.814846	0.181818	1	1	0.862595	0.307692
Elastic Net	Type (T1DM vs T2DM)	0.839033	0.181818	0.990826	0.8	0.854962	0.296296
Elastic Net	Type (T1DM vs T2DM)	0.671393	0.318182	0.889908	0.368421	0.793893	0.341463
Elastic Net	Type (T1DM vs T2DM)	0.696831	0.0909091	0.990826	0.666667	0.839695	0.16
Elastic Net	Type (T1DM vs T2DM)	0.61176	0	1	NA	0.832061	NA
Elastic Net	Type (T1DM vs T2DM)	0.78357	0.181818	0.917431	0.307692	0.793893	0.228571
Elastic Net	Type (T1DM vs T2DM)	0.724354	0.363636	0.944954	0.571429	0.847328	0.444444
Elastic Net	Type (T1DM vs T2DM)	0.760634	0.136364	0.944954	0.333333	0.80916	0.193548
Elastic Net	Type (T1DM vs T2DM)	0.725605	0.363636	0.93578	0.533333	0.839695	0.432432
Elastic Net	Type (T1DM vs T2DM)	0.743119	0.0909091	0.972477	0.4	0.824427	0.148148
Elastic Net	Type (T1DM vs T2DM)	0.709341	0.409091	0.880734	0.409091	0.801527	0.409091
Elastic Net	Type (T1DM vs T2DM)	0.737281	0.181818	0.990826	0.8	0.854962	0.296296
Elastic Net	Type (T1DM vs T2DM)	0.675563	0.227273	0.944954	0.454545	0.824427	0.30303
Elastic Net	Type (T1DM vs T2DM)	0.748123	0.0454545	0.981651	0.333333	0.824427	0.08
Elastic Net	Type (T1DM vs T2DM)	0.749374	0.318182	0.93578	0.5	0.832061	0.388889
Elastic Net	Type (T1DM vs T2DM)	0.835279	0.136364	1	1	0.854962	0.24
Elastic Net	Type (T1DM vs T2DM)	0.735196	0.136364	0.944954	0.333333	0.80916	0.193548
Elastic Net	Type (T1DM vs T2DM)	0.701418	0.363636	0.889908	0.4	0.801527	0.380952
Elastic Net	Type (T1DM vs T2DM)	0.734779	0.0909091	0.981651	0.5	0.832061	0.153846
Elastic Net	Type (T1DM vs T2DM)	0.706005	0.227273	0.954128	0.5	0.832061	0.3125
Random Forest	Type (T1DM vs T2DM)	0.653044	0	1	NA	0.832061	NA
Random Forest	Type (T1DM vs T2DM)	0.719766	0.272727	0.899083	0.352941	0.793893	0.307692
Random Forest	Type (T1DM vs T2DM)	0.548374	0.136364	0.889908	0.2	0.763359	0.162162
Random Forest	Type (T1DM vs T2DM)	0.607381	0	1	NA	0.832061	NA
Random Forest	Type (T1DM vs T2DM)	0.488324	0	1	NA	0.832061	NA
Random Forest	Type (T1DM vs T2DM)	0.552752	0	1	NA	0.832061	NA
Random Forest	Type (T1DM vs T2DM)	0.626355	0	1	NA	0.832061	NA
Random Forest	Type (T1DM vs T2DM)	0.657214	0.227273	0.926606	0.384615	0.80916	0.285714
Random Forest	Type (T1DM vs T2DM)	0.718515	0	1	NA	0.832061	NA
Random Forest	Type (T1DM vs T2DM)	0.407631	0.227273	0.944954	0.454545	0.824427	0.30303
Random Forest	Type (T1DM vs T2DM)	0.644704	0.272727	0.889908	0.333333	0.78626	0.3
Random Forest	Type (T1DM vs T2DM)	0.726856	0	1	NA	0.832061	NA
Random Forest	Type (T1DM vs T2DM)	0.66055	0.227273	0.908257	0.333333	0.793893	0.27027
Random Forest	Type (T1DM vs T2DM)	0.643661	0	1	NA	0.832061	NA
Random Forest	Type (T1DM vs T2DM)	0.724771	0	1	NA	0.832061	NA
Random Forest	Type (T1DM vs T2DM)	0.664929	0.272727	0.963303	0.6	0.847328	0.375
Random Forest	Type (T1DM vs T2DM)	0.580692	0.181818	0.917431	0.307692	0.793893	0.228571
Random Forest	Type (T1DM vs T2DM)	0.594245	0	1	NA	0.832061	NA
Random Forest	Type (T1DM vs T2DM)	0.625104	0.136364	0.944954	0.333333	0.80916	0.193548
Random Forest	Type (T1DM vs T2DM)	0.622811	0.272727	0.889908	0.333333	0.78626	0.3
Random Forest	Type (T1DM vs T2DM)	0.618015	0	1	NA	0.832061	NA
Random Forest	Type (T1DM vs T2DM)	0.624062	0.227273	0.87156	0.263158	0.763359	0.243902
Random Forest	Type (T1DM vs T2DM)	0.639074	0.272727	0.880734	0.315789	0.778626	0.292683
Random Forest	Type (T1DM vs T2DM)	0.68432	0	1	NA	0.832061	NA
Random Forest	Type (T1DM vs T2DM)	0.664095	0	1	NA	0.832061	NA
Random Forest	Type (T1DM vs T2DM)	0.505421	0.227273	0.853211	0.238095	0.748092	0.232558
Random Forest	Type (T1DM vs T2DM)	0.573603	0	1	NA	0.832061	NA
Random Forest	Type (T1DM vs T2DM)	0.650542	0	1	NA	0.832061	NA
Random Forest	Type (T1DM vs T2DM)	0.679733	0	1	NA	0.832061	NA
Random Forest	Type (T1DM vs T2DM)	0.619892	0	1	NA	0.832061	NA
Random Forest	Type (T1DM vs T2DM)	0.679733	0.363636	0.926606	0.5	0.832061	0.421053
Random Forest	Type (T1DM vs T2DM)	0.775229	0	1	NA	0.832061	NA
Random Forest	Type (T1DM vs T2DM)	0.589033	0.181818	0.880734	0.235294	0.763359	0.205128
Random Forest	Type (T1DM vs T2DM)	0.611343	0	1	NA	0.832061	NA
Random Forest	Type (T1DM vs T2DM)	0.640951	0.181818	0.954128	0.444444	0.824427	0.258065
Random Forest	Type (T1DM vs T2DM)	0.601126	0.181818	0.917431	0.307692	0.793893	0.228571
Random Forest	Type (T1DM vs T2DM)	0.638449	0	1	NA	0.832061	NA
Random Forest	Type (T1DM vs T2DM)	0.65638	0.227273	0.844037	0.227273	0.740458	0.227273
Random Forest	Type (T1DM vs T2DM)	0.626772	0.272727	0.889908	0.333333	0.78626	0.3
Random Forest	Type (T1DM vs T2DM)	0.696831	0.318182	0.917431	0.4375	0.816794	0.368421
Random Forest	Type (T1DM vs T2DM)	0.626355	0	1	NA	0.832061	NA
Random Forest	Type (T1DM vs T2DM)	0.672852	0	1	NA	0.832061	NA
Random Forest	Type (T1DM vs T2DM)	0.615513	0.227273	0.889908	0.294118	0.778626	0.25641
Random Forest	Type (T1DM vs T2DM)	0.629483	0.136364	0.908257	0.230769	0.778626	0.171429
Random Forest	Type (T1DM vs T2DM)	0.652627	0.181818	0.954128	0.444444	0.824427	0.258065
Random Forest	Type (T1DM vs T2DM)	0.733736	0	1	NA	0.832061	NA
Random Forest	Type (T1DM vs T2DM)	0.686614	0	1	NA	0.832061	NA
Random Forest	Type (T1DM vs T2DM)	0.71372	0.181818	0.944954	0.4	0.816794	0.25
Random Forest	Type (T1DM vs T2DM)	0.652002	0	1	NA	0.832061	NA
Random Forest	Type (T1DM vs T2DM)	0.680359	0.227273	0.889908	0.294118	0.778626	0.25641
SVM Radial Kernel	Type (T1DM vs T2DM)	0.666806	0	1	NA	0.832061	NA
SVM Radial Kernel	Type (T1DM vs T2DM)	0.685988	0.0454545	0.981651	0.333333	0.824427	0.08
SVM Radial Kernel	Type (T1DM vs T2DM)	0.58799	0	1	NA	0.832061	NA
SVM Radial Kernel	Type (T1DM vs T2DM)	0.654712	0	1	NA	0.832061	NA
SVM Radial Kernel	Type (T1DM vs T2DM)	0.577148	0	0.972477	0	0.80916	NA
SVM Radial Kernel	Type (T1DM vs T2DM)	0.555463	0	1	NA	0.832061	NA
SVM Radial Kernel	Type (T1DM vs T2DM)	0.773978	0	1	NA	0.832061	NA
SVM Radial Kernel	Type (T1DM vs T2DM)	0.68849	0	1	NA	0.832061	NA
SVM Radial Kernel	Type (T1DM vs T2DM)	0.606339	0	1	NA	0.832061	NA
SVM Radial Kernel	Type (T1DM vs T2DM)	0.631359	0	1	NA	0.832061	NA
SVM Radial Kernel	Type (T1DM vs T2DM)	0.714762	0	1	NA	0.832061	NA
SVM Radial Kernel	Type (T1DM vs T2DM)	0.640951	0	0.990826	0	0.824427	NA
SVM Radial Kernel	Type (T1DM vs T2DM)	0.607173	0	1	NA	0.832061	NA
SVM Radial Kernel	Type (T1DM vs T2DM)	0.605505	0	1	NA	0.832061	NA
SVM Radial Kernel	Type (T1DM vs T2DM)	0.73186	0	1	NA	0.832061	NA
SVM Radial Kernel	Type (T1DM vs T2DM)	0.66764	0	1	NA	0.832061	NA
SVM Radial Kernel	Type (T1DM vs T2DM)	0.609675	0	1	NA	0.832061	NA
SVM Radial Kernel	Type (T1DM vs T2DM)	0.611343	0	1	NA	0.832061	NA
SVM Radial Kernel	Type (T1DM vs T2DM)	0.574646	0	1	NA	0.832061	NA
SVM Radial Kernel	Type (T1DM vs T2DM)	0.657631	0	1	NA	0.832061	NA
SVM Radial Kernel	Type (T1DM vs T2DM)	0.677231	0	1	NA	0.832061	NA
SVM Radial Kernel	Type (T1DM vs T2DM)	0.566722	0	1	NA	0.832061	NA
SVM Radial Kernel	Type (T1DM vs T2DM)	0.625938	0	0.990826	0	0.824427	NA
SVM Radial Kernel	Type (T1DM vs T2DM)	0.625938	0.0454545	0.990826	0.5	0.832061	0.0833333
SVM Radial Kernel	Type (T1DM vs T2DM)	0.598415	0	1	NA	0.832061	NA
SVM Radial Kernel	Type (T1DM vs T2DM)	0.563803	0	1	NA	0.832061	NA
SVM Radial Kernel	Type (T1DM vs T2DM)	0.478315	0	1	NA	0.832061	NA
SVM Radial Kernel	Type (T1DM vs T2DM)	0.543786	0	0.954128	0	0.793893	NA
SVM Radial Kernel	Type (T1DM vs T2DM)	0.690992	0	1	NA	0.832061	NA
SVM Radial Kernel	Type (T1DM vs T2DM)	0.652627	0	1	NA	0.832061	NA
SVM Radial Kernel	Type (T1DM vs T2DM)	0.695997	0	1	NA	0.832061	NA
SVM Radial Kernel	Type (T1DM vs T2DM)	0.716013	0	1	NA	0.832061	NA
SVM Radial Kernel	Type (T1DM vs T2DM)	0.421184	0	1	NA	0.832061	NA
SVM Radial Kernel	Type (T1DM vs T2DM)	0.592577	0	1	NA	0.832061	NA
SVM Radial Kernel	Type (T1DM vs T2DM)	0.580067	0	1	NA	0.832061	NA
SVM Radial Kernel	Type (T1DM vs T2DM)	0.628023	0	0.954128	0	0.793893	NA
SVM Radial Kernel	Type (T1DM vs T2DM)	0.644287	0	1	NA	0.832061	NA
SVM Radial Kernel	Type (T1DM vs T2DM)	0.585071	0	1	NA	0.832061	NA
SVM Radial Kernel	Type (T1DM vs T2DM)	0.68015	0	1	NA	0.832061	NA
SVM Radial Kernel	Type (T1DM vs T2DM)	0.619266	0	0.990826	0	0.824427	NA
SVM Radial Kernel	Type (T1DM vs T2DM)	0.589241	0	1	NA	0.832061	NA
SVM Radial Kernel	Type (T1DM vs T2DM)	0.561301	0	0.990826	0	0.824427	NA
SVM Radial Kernel	Type (T1DM vs T2DM)	0.669308	0	1	NA	0.832061	NA
SVM Radial Kernel	Type (T1DM vs T2DM)	0.679733	0	1	NA	0.832061	NA
SVM Radial Kernel	Type (T1DM vs T2DM)	0.695163	0	1	NA	0.832061	NA
SVM Radial Kernel	Type (T1DM vs T2DM)	0.715596	0	1	NA	0.832061	NA
SVM Radial Kernel	Type (T1DM vs T2DM)	0.758966	0	1	NA	0.832061	NA
SVM Radial Kernel	Type (T1DM vs T2DM)	0.658882	0	0.990826	0	0.824427	NA
SVM Radial Kernel	Type (T1DM vs T2DM)	0.738115	0	1	NA	0.832061	NA
SVM Radial Kernel	Type (T1DM vs T2DM)	0.591743	0	1	NA	0.832061	NA

## Sheet: Supplementary Table S4
Supplementary Table S4. Aggregated importance scores of the top 500 most variables sOTUs of the gut microbiome across the 50 iterations of four machine learning models for the screening of diabetes.
Classification	EN	DT	RF	taxa
Negative vs Positive	100	100	100	p__Firmicutes; c__Clostridia; o__Clostridiales; f__Clostridiaceae; g__; s__
Negative vs Positive	62.3494	76.2998	70.3597	p__Firmicutes; c__Clostridia; o__Clostridiales
Negative vs Positive	24.2245	62.7117	41.1005	p__Firmicutes; c__Clostridia; o__Clostridiales; f__Ruminococcaceae; g__Faecalibacterium; s__prausnitzii
Negative vs Positive	47.4738	0	38.726	p__Proteobacteria; c__Betaproteobacteria; o__Neisseriales; f__Neisseriaceae; g__Neisseria
Negative vs Positive	51.9487	59.8482	37.1843	p__Firmicutes; c__Clostridia; o__Clostridiales; f__Lachnospiraceae; g__Clostridium
Negative vs Positive	37.743	0	27.6318	p__Firmicutes; c__Clostridia; o__Clostridiales; f__Lachnospiraceae
Negative vs Positive	36.852	0	24.9734	p__Firmicutes; c__Clostridia; o__Clostridiales; f__Ruminococcaceae
Negative vs Positive	82.5153	0	23.3287	p__Firmicutes; c__Bacilli; o__Bacillales; f__Planococcaceae
Negative vs Positive	3.73583	0	23.3103	p__Bacteroidetes; c__Bacteroidia; o__Bacteroidales; f__Bacteroidaceae; g__Bacteroides; s__
Negative vs Positive	23.1555	0	22.7204	p__Firmicutes; c__Erysipelotrichi; o__Erysipelotrichales; f__Erysipelotrichaceae; g__; s__
Negative vs Positive	72.3485	55.1896	20.4644	p__Firmicutes; c__Clostridia; o__Clostridiales; f__Ruminococcaceae; g__; s__
Negative vs Positive	37.958	0	19.986	p__Bacteroidetes; c__Bacteroidia; o__Bacteroidales; f__Prevotellaceae; g__Prevotella; s__copri
Negative vs Positive	0	0	19.9798	p__Firmicutes; c__Clostridia; o__Clostridiales; f__Ruminococcaceae; g__Faecalibacterium; s__prausnitzii
Negative vs Positive	0	0	18.4216	p__Bacteroidetes; c__Bacteroidia; o__Bacteroidales; f__Bacteroidaceae; g__Bacteroides; s__uniformis
Negative vs Positive	7.97823	0	18.0553	p__Bacteroidetes; c__Bacteroidia; o__Bacteroidales; f__Bacteroidaceae; g__Bacteroides
Negative vs Positive	0	0	17.072	p__Proteobacteria; c__Gammaproteobacteria; o__Pseudomonadales; f__Pseudomonadaceae; g__Pseudomonas
Negative vs Positive	34.5881	0	16.57	p__Firmicutes; c__Clostridia; o__Clostridiales; f__Lachnospiraceae; g__; s__
Negative vs Positive	3.8769	0	15.7728	p__Firmicutes; c__Clostridia; o__Clostridiales; f__Lachnospiraceae; g__Lachnospira; s__
Negative vs Positive	0	0	15.3388	p__Proteobacteria; c__Gammaproteobacteria; o__Enterobacteriales; f__Enterobacteriaceae
Negative vs Positive	0	0	15.1808	p__Firmicutes; c__Clostridia; o__Clostridiales; f__Ruminococcaceae; g__Faecalibacterium; s__prausnitzii
Negative vs Positive	9.69797	0	14.9227	p__Bacteroidetes; c__Bacteroidia; o__Bacteroidales; f__Bacteroidaceae; g__Bacteroides; s__caccae
Negative vs Positive	7.51138	0	13.656	p__Firmicutes; c__Clostridia; o__Clostridiales; f__Lachnospiraceae; g__[Ruminococcus]; s__torques
Negative vs Positive	12.3892	0	13.6215	p__Firmicutes; c__Clostridia; o__Clostridiales; f__Clostridiaceae; g__SMB53; s__
Negative vs Positive	11.1447	0	13.471	p__Firmicutes; c__Bacilli
Negative vs Positive	0	0	13.1852	p__Firmicutes; c__Clostridia; o__Clostridiales; f__Veillonellaceae; g__Veillonella; s__parvula
Negative vs Positive	0.777508	0	13.1059	p__Firmicutes; c__Clostridia; o__Clostridiales; f__Ruminococcaceae; g__Faecalibacterium; s__prausnitzii
Negative vs Positive	0	0	12.9854	p__Proteobacteria; c__Gammaproteobacteria; o__Pseudomonadales; f__Pseudomonadaceae; g__Pseudomonas; s__fragi
Negative vs Positive	46.7568	0	12.925	p__Firmicutes; c__Clostridia; o__Clostridiales; f__Lachnospiraceae; g__Dorea; s__
Negative vs Positive	0	0	12.7661	p__Firmicutes; c__Bacilli; o__Lactobacillales; f__Streptococcaceae; g__Lactococcus; s__
Negative vs Positive	33.178	0	12.5658	p__Firmicutes; c__Clostridia; o__Clostridiales; f__Lachnospiraceae; g__Blautia; s__
Negative vs Positive	34.6793	0	12.4068	p__Firmicutes; c__Clostridia; o__Clostridiales
Negative vs Positive	23.8531	0	12.1923	p__Firmicutes; c__Clostridia; o__Clostridiales; f__Ruminococcaceae
Negative vs Positive	0	0	12.1179	p__Proteobacteria; c__Gammaproteobacteria; o__Pasteurellales; f__Pasteurellaceae; g__Haemophilus; s__parainfluenzae
Negative vs Positive	0	0	11.6969	p__Firmicutes; c__Bacilli; o__Lactobacillales; f__Streptococcaceae; g__Streptococcus; s__
Negative vs Positive	0	0	11.5424	p__Firmicutes; c__Clostridia; o__Clostridiales; f__Lachnospiraceae; g__Clostridium; s__clostridioforme
Negative vs Positive	8.60424	0	11.539	p__Firmicutes; c__Clostridia; o__Clostridiales; f__Ruminococcaceae; g__Oscillospira; s__
Negative vs Positive	0	0	11.3693	p__Firmicutes; c__Bacilli; o__Lactobacillales; f__Enterococcaceae; g__Enterococcus
Negative vs Positive	6.10186	0	11.3524	p__Actinobacteria; c__Actinobacteria; o__Actinomycetales; f__Micrococcaceae; g__Rothia; s__mucilaginosa
Negative vs Positive	0	0	11.2708	p__Firmicutes; c__Clostridia; o__Clostridiales; f__Lachnospiraceae; g__Coprococcus; s__
Negative vs Positive	0	0	10.9492	p__Firmicutes; c__Clostridia; o__Clostridiales; f__Lachnospiraceae; g__; s__
Negative vs Positive	0	0	10.8461	p__Bacteroidetes; c__Bacteroidia; o__Bacteroidales; f__Bacteroidaceae; g__Bacteroides; s__ovatus
Negative vs Positive	10.6852	0	10.8189	p__Actinobacteria; c__Actinobacteria; o__Actinomycetales; f__Corynebacteriaceae; g__Corynebacterium; s__
Negative vs Positive	0	0	10.6904	p__Verrucomicrobia; c__Verrucomicrobiae; o__Verrucomicrobiales; f__Verrucomicrobiaceae; g__Akkermansia; s__muciniphila
Negative vs Positive	0	0	10.5758	p__Firmicutes; c__Clostridia; o__Clostridiales; f__Lachnospiraceae; g__Blautia; s__
Negative vs Positive	0	0	10.4835	p__Proteobacteria; c__Gammaproteobacteria; o__Pseudomonadales; f__Moraxellaceae; g__Acinetobacter
Negative vs Positive	0	0	10.3474	p__Firmicutes; c__Clostridia; o__Clostridiales
Negative vs Positive	0	0	10.278	p__Firmicutes; c__Clostridia; o__Clostridiales; f__Ruminococcaceae; g__Gemmiger; s__formicilis
Negative vs Positive	0	0	10.2719	p__Firmicutes; c__Clostridia; o__Clostridiales; f__Lachnospiraceae; g__Blautia; s__
Negative vs Positive	15.1759	0	10.153	p__Firmicutes; c__Bacilli; o__Lactobacillales; f__Streptococcaceae; g__Streptococcus; s__
Negative vs Positive	0	0	10.1408	p__Firmicutes; c__Clostridia; o__Clostridiales; f__Lachnospiraceae; g__Coprococcus; s__
Negative vs Positive	0	0	9.90797	p__Firmicutes; c__Clostridia; o__Clostridiales; f__Lachnospiraceae; g__Moryella; s__
Negative vs Positive	0	0	9.89472	p__Firmicutes; c__Clostridia; o__Clostridiales; f__Lachnospiraceae; g__Roseburia; s__
Negative vs Positive	0	0	9.80446	p__Proteobacteria; c__Gammaproteobacteria; o__Enterobacteriales; f__Enterobacteriaceae
Negative vs Positive	55.7495	0	9.72887	p__Firmicutes; c__Clostridia; o__Clostridiales; f__Veillonellaceae; g__Acidaminococcus; s__
Negative vs Positive	0	0	9.29423	p__Actinobacteria; c__Actinobacteria; o__Bifidobacteriales; f__Bifidobacteriaceae; g__Bifidobacterium; s__
Negative vs Positive	0	0	9.26157	p__Firmicutes; c__Clostridia; o__Clostridiales; f__Clostridiaceae; g__Clostridium; s__
Negative vs Positive	16.3928	0	9.08397	p__Firmicutes; c__Erysipelotrichi; o__Erysipelotrichales; f__Erysipelotrichaceae; g__Clostridium; s__ramosum
Negative vs Positive	51.2422	0	8.72735	p__Firmicutes; c__Clostridia; o__Clostridiales; f__Lachnospiraceae; g__; s__
Negative vs Positive	0	0	8.62383	p__Bacteroidetes; c__Bacteroidia; o__Bacteroidales; f__Rikenellaceae; g__Alistipes; s__onderdonkii
Negative vs Positive	0	0	8.5283	p__Bacteroidetes; c__Bacteroidia; o__Bacteroidales; f__Prevotellaceae; g__Prevotella; s__
Negative vs Positive	0	0	8.35631	p__Actinobacteria; c__Actinobacteria; o__Actinomycetales; f__Actinomycetaceae; g__Actinomyces; s__
Negative vs Positive	4.51008	0	8.35153	p__Firmicutes; c__Clostridia; o__Clostridiales; f__Ruminococcaceae; g__; s__
Negative vs Positive	0	0	8.23752	p__Bacteroidetes; c__Bacteroidia; o__Bacteroidales; f__Porphyromonadaceae; g__Parabacteroides; s__
Negative vs Positive	0	0	8.15702	p__Bacteroidetes; c__Bacteroidia; o__Bacteroidales; f__Prevotellaceae; g__Prevotella; s__melaninogenica
Negative vs Positive	0	0	8.05704	p__Firmicutes; c__Bacilli; o__Gemellales; f__Gemellaceae
Negative vs Positive	0	0	8.05586	p__Bacteroidetes; c__Bacteroidia; o__Bacteroidales; f__Rikenellaceae; g__; s__
Negative vs Positive	0	0	8.02583	p__Firmicutes; c__Clostridia; o__Clostridiales; f__Lachnospiraceae; g__Roseburia; s__faecis
Negative vs Positive	0.528723	0	8.01347	p__Firmicutes; c__Clostridia; o__Clostridiales; f__Lachnospiraceae; g__Coprococcus; s__
Negative vs Positive	4.24758	0	7.91977	p__Firmicutes; c__Clostridia; o__Clostridiales; f__Ruminococcaceae; g__Ruminococcus; s__
Negative vs Positive	0	0	7.81747	p__Firmicutes; c__Clostridia; o__Clostridiales; f__Lachnospiraceae; g__; s__
Negative vs Positive	0	0	7.80899	p__Firmicutes; c__Erysipelotrichi; o__Erysipelotrichales; f__Erysipelotrichaceae; g__Clostridium; s__spiroforme
Negative vs Positive	17.297	0	7.65637	p__Firmicutes; c__Clostridia; o__Clostridiales; f__Lachnospiraceae; g__Ruminococcus; s__lactaris
Negative vs Positive	0	0	7.63099	p__Firmicutes; c__Clostridia; o__Clostridiales; f__Lachnospiraceae; g__Blautia; s__
Negative vs Positive	0	0	7.62285	p__Firmicutes; c__Clostridia; o__Clostridiales; f__Lachnospiraceae; g__Roseburia; s__inulinivorans
Negative vs Positive	0	0	7.61121	p__Firmicutes; c__Bacilli; o__Lactobacillales; f__Carnobacteriaceae
Negative vs Positive	0	0	7.58725	p__Actinobacteria; c__Actinobacteria; o__Bifidobacteriales; f__Bifidobacteriaceae; g__Bifidobacterium; s__adolescentis
Negative vs Positive	10.1015	0	7.36047	p__Firmicutes; c__Clostridia; o__Clostridiales; f__Lachnospiraceae; g__; s__
Negative vs Positive	0	0	7.20109	p__Firmicutes; c__Clostridia; o__Clostridiales; f__Lachnospiraceae; g__; s__
Negative vs Positive	0	0	7.14588	p__Firmicutes; c__Clostridia; o__Clostridiales; f__Lachnospiraceae; g__Lachnospira; s__
Negative vs Positive	0	0	7.11373	p__Firmicutes; c__Clostridia; o__Clostridiales; f__Ruminococcaceae; g__Ruminococcus; s__
Negative vs Positive	0	0	7.10718	p__Proteobacteria; c__Gammaproteobacteria; o__Enterobacteriales; f__Enterobacteriaceae; g__Proteus; s__
Negative vs Positive	0	0	7.10541	p__Bacteroidetes; c__Bacteroidia; o__Bacteroidales; f__Bacteroidaceae; g__Bacteroides; s__
Negative vs Positive	0	0	6.96098	p__Firmicutes; c__Bacilli; o__Lactobacillales; f__Streptococcaceae; g__Streptococcus; s__
Negative vs Positive	33.9153	0	6.9527	p__Firmicutes; c__Clostridia; o__Clostridiales; f__Lachnospiraceae; g__Shuttleworthia; s__
Negative vs Positive	0	0	6.91636	p__Firmicutes; c__Clostridia; o__Clostridiales; f__Lachnospiraceae; g__; s__
Negative vs Positive	0	0	6.88442	p__Actinobacteria; c__Coriobacteriia; o__Coriobacteriales; f__Coriobacteriaceae; g__Slackia; s__
Negative vs Positive	0	0	6.84273	p__Firmicutes; c__Clostridia; o__Clostridiales; f__Ruminococcaceae; g__Ruminococcus; s__flavefaciens
Negative vs Positive	0	0	6.8354	p__Bacteroidetes; c__Bacteroidia; o__Bacteroidales; f__Rikenellaceae; g__Alistipes; s__putredinis
Negative vs Positive	0	0	6.77273	p__Firmicutes; c__Clostridia; o__Clostridiales; f__Lachnospiraceae; g__Blautia; s__obeum
Negative vs Positive	0	0	6.76146	p__Firmicutes; c__Clostridia; o__Clostridiales; f__Veillonellaceae; g__Veillonella; s__dispar
Negative vs Positive	0	0	6.593	p__Bacteroidetes; c__Bacteroidia; o__Bacteroidales; f__Prevotellaceae; g__Prevotella; s__
Negative vs Positive	0	0	6.56005	p__Fusobacteria; c__Fusobacteriia; o__Fusobacteriales; f__Fusobacteriaceae; g__Fusobacterium; s__
Negative vs Positive	0	0	6.46533	p__Firmicutes; c__Clostridia; o__Clostridiales; f__Ruminococcaceae
Negative vs Positive	0	0	6.46429	p__Actinobacteria; c__Actinobacteria; o__Actinomycetales; f__Actinomycetaceae; g__Actinomyces; s__
Negative vs Positive	0.402052	0	6.4564	p__Proteobacteria; c__Gammaproteobacteria; o__Pseudomonadales; f__Moraxellaceae; g__Enhydrobacter
Negative vs Positive	0	0	6.38098	p__Verrucomicrobia; c__Verrucomicrobiae; o__Verrucomicrobiales; f__Verrucomicrobiaceae; g__Akkermansia; s__muciniphila
Negative vs Positive	0	0	6.29365	p__Firmicutes; c__Clostridia; o__Clostridiales; f__Lachnospiraceae; g__Coprococcus; s__
Negative vs Positive	0	0	6.26813	p__Firmicutes; c__Clostridia; o__Clostridiales; f__Lachnospiraceae; g__; s__
Negative vs Positive	0	0	6.06591	p__Firmicutes; c__Clostridia; o__Clostridiales; f__Ruminococcaceae; g__Faecalibacterium; s__prausnitzii
Negative vs Positive	0	0	6.02946	p__Proteobacteria; c__Gammaproteobacteria; o__Enterobacteriales; f__Enterobacteriaceae
Negative vs Positive	0	0	6.02725	p__Firmicutes; c__Clostridia; o__Clostridiales; f__Ruminococcaceae; g__Ruminococcus; s__bromii
Negative vs Positive	0	0	5.99475	p__Firmicutes; c__Bacilli; o__Lactobacillales; f__Streptococcaceae; g__Streptococcus; s__infantis
Negative vs Positive	0	0	5.95149	p__Firmicutes; c__Clostridia; o__Clostridiales; f__Ruminococcaceae
Negative vs Positive	0	0	5.91343	p__Proteobacteria; c__Betaproteobacteria; o__Burkholderiales; f__Alcaligenaceae; g__Sutterella; s__
Negative vs Positive	0	0	5.90077	p__Firmicutes; c__Clostridia; o__Clostridiales; f__Lachnospiraceae; g__Clostridium; s__hathewayi
Negative vs Positive	0	0	5.89274	p__Bacteroidetes; c__Bacteroidia; o__Bacteroidales; f__Porphyromonadaceae; g__Parabacteroides; s__distasonis
Negative vs Positive	40.8699	0	5.8758	p__Firmicutes; c__Clostridia; o__Clostridiales; f__Lachnospiraceae; g__Clostridium; s__aldenense
Negative vs Positive	0	0	5.85536	p__Proteobacteria; c__Gammaproteobacteria; o__Pasteurellales; f__Pasteurellaceae; g__Aggregatibacter; s__
Negative vs Positive	0	0	5.58962	p__Firmicutes; c__Clostridia; o__Clostridiales; f__Lachnospiraceae; g__Dorea; s__formicigenerans
Negative vs Positive	1.49056	0	5.58217	p__Bacteroidetes; c__Bacteroidia; o__Bacteroidales; f__Prevotellaceae; g__Prevotella; s__copri
Negative vs Positive	0	0	5.57481	p__Firmicutes; c__Clostridia; o__Clostridiales; f__Lachnospiraceae; g__Coprococcus; s__
Negative vs Positive	0	0	5.55934	p__Firmicutes; c__Clostridia; o__Clostridiales; f__Lachnospiraceae; g__Oribacterium; s__
Negative vs Positive	0	0	5.5585	p__Firmicutes; c__Clostridia; o__Clostridiales; f__Veillonellaceae; g__Veillonella; s__dispar
Negative vs Positive	0	0	5.51681	p__Firmicutes; c__Clostridia; o__Clostridiales; f__Lachnospiraceae; g__Coprococcus; s__eutactus
Negative vs Positive	0	0	5.46074	p__Firmicutes; c__Clostridia; o__Clostridiales; f__Ruminococcaceae; g__Oscillospira; s__
Negative vs Positive	0	0	5.42452	p__Firmicutes; c__Bacilli; o__Lactobacillales; f__Carnobacteriaceae; g__Granulicatella; s__
Negative vs Positive	0	0	5.39578	p__Firmicutes; c__Clostridia; o__Clostridiales; f__; g__; s__
Negative vs Positive	0	0	5.36947	p__Bacteroidetes; c__Bacteroidia; o__Bacteroidales; f__[Barnesiellaceae]; g__; s__
Negative vs Positive	0	0	5.34029	p__Firmicutes; c__Clostridia; o__Clostridiales; f__Veillonellaceae; g__Phascolarctobacterium; s__
Negative vs Positive	0	0	5.26172	p__Firmicutes; c__Clostridia; o__Clostridiales; f__Ruminococcaceae; g__Ruminococcus; s__
Negative vs Positive	0	0	5.22881	p__Firmicutes; c__Clostridia; o__Clostridiales; f__Lachnospiraceae
Negative vs Positive	0	0	5.1671	p__Proteobacteria; c__Betaproteobacteria; o__Burkholderiales; f__Alcaligenaceae; g__Sutterella; s__
Negative vs Positive	0	0	5.14893	p__Bacteroidetes; c__Bacteroidia; o__Bacteroidales; f__Prevotellaceae; g__Prevotella; s__nigrescens
Negative vs Positive	0	0	5.10688	p__Firmicutes; c__Clostridia; o__Clostridiales; f__Clostridiaceae; g__Clostridium; s__celatum
Negative vs Positive	0	0	5.10234	p__Actinobacteria; c__Coriobacteriia; o__Coriobacteriales; f__Coriobacteriaceae; g__; s__
Negative vs Positive	0	0	5.08128	p__Firmicutes; c__Clostridia; o__Clostridiales; f__Lachnospiraceae; g__; s__
Negative vs Positive	0	0	5.0754	p__Firmicutes; c__Clostridia; o__Clostridiales
Negative vs Positive	0	0	5.07315	p__Firmicutes; c__Clostridia; o__Clostridiales; f__Lachnospiraceae; g__[Ruminococcus]; s__
Negative vs Positive	0	0	5.06809	p__Bacteroidetes; c__Bacteroidia; o__Bacteroidales; f__Rikenellaceae; g__; s__
Negative vs Positive	2.31828	0	5.05639	p__Firmicutes; c__Clostridia; o__Clostridiales; f__Lachnospiraceae; g__Clostridium; s__lavalense
Negative vs Positive	0	0	5.05597	p__Firmicutes; c__Clostridia; o__Clostridiales; f__Ruminococcaceae; g__Ruminococcus; s__
Negative vs Positive	0	0	5.035	p__Bacteroidetes; c__Bacteroidia; o__Bacteroidales; f__Bacteroidaceae; g__Bacteroides; s__
Negative vs Positive	0	0	5.03047	p__Bacteroidetes; c__Bacteroidia; o__Bacteroidales; f__Bacteroidaceae; g__Bacteroides; s__
Negative vs Positive	0	0	5.0272	p__Firmicutes; c__Clostridia; o__Clostridiales; f__Ruminococcaceae; g__Oscillospira; s__
Negative vs Positive	4.43883	0	4.99542	p__Firmicutes; c__Clostridia; o__Clostridiales; f__Lachnospiraceae; g__Clostridium; s__colinum
Negative vs Positive	0.175722	0	4.92987	p__Firmicutes; c__Clostridia; o__Clostridiales; f__Lachnospiraceae; g__; s__
Negative vs Positive	0	0	4.92877	p__Firmicutes; c__Clostridia; o__Clostridiales; f__; g__; s__
Negative vs Positive	0	0	4.92032	p__Firmicutes; c__Erysipelotrichi; o__Erysipelotrichales; f__Erysipelotrichaceae; g__Holdemania; s__
Negative vs Positive	0	0	4.91823	p__Firmicutes; c__Clostridia; o__Clostridiales; f__Lachnospiraceae; g__Dorea; s__longicatena
Negative vs Positive	0	0	4.89759	p__Firmicutes; c__Clostridia; o__Clostridiales; f__Veillonellaceae; g__Dialister; s__
Negative vs Positive	0	0	4.87903	p__Firmicutes; c__Clostridia; o__Clostridiales; f__; g__; s__
Negative vs Positive	0	0	4.87404	p__Firmicutes; c__Clostridia; o__Clostridiales; f__Lachnospiraceae; g__Dorea; s__
Negative vs Positive	26.2846	0	4.80778	p__Firmicutes; c__Clostridia; o__Clostridiales; f__Ruminococcaceae; g__; s__
Negative vs Positive	0	0	4.78663	p__Firmicutes; c__Clostridia; o__Clostridiales; f__Ruminococcaceae; g__Oscillospira; s__
Negative vs Positive	0	0	4.75675	p__Proteobacteria; c__Deltaproteobacteria; o__Desulfovibrionales; f__Desulfovibrionaceae; g__Bilophila; s__
Negative vs Positive	0	0	4.75146	p__Firmicutes; c__Clostridia; o__Clostridiales; f__Lachnospiraceae; g__; s__
Negative vs Positive	0	0	4.73015	p__Firmicutes; c__Clostridia; o__Clostridiales; f__Lachnospiraceae; g__; s__
Negative vs Positive	0	0	4.72438	p__Actinobacteria; c__Actinobacteria; o__Actinomycetales; f__Micrococcaceae; g__Rothia; s__mucilaginosa
Negative vs Positive	0	0	4.69496	p__Cyanobacteria; c__Chloroplast; o__Streptophyta; f__; g__; s__
Negative vs Positive	0	0	4.66363	p__Firmicutes; c__Clostridia; o__Clostridiales; f__Lachnospiraceae; g__Roseburia; s__faecis
Negative vs Positive	0	0	4.63131	p__Firmicutes; c__Clostridia; o__Clostridiales; f__Ruminococcaceae; g__Oscillospira; s__
Negative vs Positive	3.52008	0	4.6279	p__Actinobacteria; c__Actinobacteria; o__Bifidobacteriales; f__Bifidobacteriaceae; g__Bifidobacterium; s__bifidum
Negative vs Positive	0	0	4.62726	p__Firmicutes; c__Clostridia; o__Clostridiales; f__Lachnospiraceae; g__Coprococcus; s__catus
Negative vs Positive	0	0	4.57669	p__Bacteroidetes; c__Bacteroidia; o__Bacteroidales; f__Porphyromonadaceae; g__Porphyromonas; s__
Negative vs Positive	0	0	4.54847	p__Firmicutes; c__Clostridia; o__Clostridiales; f__Lachnospiraceae; g__[Ruminococcus]; s__
Negative vs Positive	0	0	4.54838	p__Firmicutes; c__Clostridia; o__Clostridiales; f__Lachnospiraceae
Negative vs Positive	0	0	4.54651	p__Firmicutes; c__Clostridia; o__Clostridiales; f__Lachnospiraceae; g__; s__
Negative vs Positive	0	0	4.46338	p__Proteobacteria; c__Betaproteobacteria; o__Neisseriales; f__Neisseriaceae; g__Neisseria; s__
Negative vs Positive	0	0	4.45906	p__Firmicutes; c__Clostridia; o__Clostridiales; f__Ruminococcaceae; g__Oscillospira; s__
Negative vs Positive	0	0	4.45888	p__Firmicutes; c__Clostridia; o__Clostridiales; f__Lachnospiraceae; g__Coprococcus; s__eutactus
Negative vs Positive	0	0	4.43677	p__Firmicutes; c__Clostridia; o__Clostridiales; f__Lachnospiraceae; g__; s__
Negative vs Positive	0	0	4.42404	p__Firmicutes; c__Clostridia; o__Clostridiales; f__Veillonellaceae; g__Veillonella; s__parvula
Negative vs Positive	0	0	4.38761	p__Bacteroidetes; c__Bacteroidia; o__Bacteroidales; f__Porphyromonadaceae; g__Porphyromonas; s__
Negative vs Positive	1.88508	0	4.37395	p__Firmicutes; c__Clostridia; o__Clostridiales; f__Ruminococcaceae; g__; s__
Negative vs Positive	0	0	4.3559	p__Bacteroidetes; c__Flavobacteriia; o__Flavobacteriales; f__Flavobacteriaceae; g__Capnocytophaga; s__
Negative vs Positive	0	0	4.35282	p__Firmicutes; c__Clostridia; o__Clostridiales; f__Ruminococcaceae; g__Ruminococcus; s__
Negative vs Positive	0.226458	0	4.33822	p__Bacteroidetes; c__Bacteroidia; o__Bacteroidales; f__Rikenellaceae; g__; s__
Negative vs Positive	0	0	4.33148	p__Bacteroidetes; c__Bacteroidia; o__Bacteroidales; f__Rikenellaceae; g__Alistipes; s__finegoldii
Negative vs Positive	0	0	4.30333	p__Firmicutes; c__Clostridia; o__Clostridiales; f__; g__; s__
Negative vs Positive	0	0	4.29982	p__Firmicutes; c__Clostridia; o__Clostridiales; f__Ruminococcaceae; g__Anaerofilum; s__
Negative vs Positive	38.2995	0	4.29802	p__Firmicutes; c__Clostridia; o__Clostridiales; f__Ruminococcaceae; g__Oscillospira; s__
Negative vs Positive	0	0	4.29263	p__Firmicutes; c__Clostridia; o__Clostridiales; f__Ruminococcaceae; g__Ruminococcus; s__
Negative vs Positive	0	0	4.28207	p__Firmicutes; c__Clostridia; o__Clostridiales; f__Lachnospiraceae; g__Coprococcus; s__
Negative vs Positive	0	0	4.27423	p__Bacteroidetes; c__Bacteroidia; o__Bacteroidales; f__Bacteroidaceae; g__Bacteroides; s__fragilis
Negative vs Positive	0	0	4.25954	p__Actinobacteria; c__Coriobacteriia; o__Coriobacteriales; f__Coriobacteriaceae; g__; s__
Negative vs Positive	0	0	4.25313	p__Firmicutes; c__Clostridia; o__Clostridiales; f__Veillonellaceae; g__Dialister; s__
Negative vs Positive	0	0	4.2321	p__Bacteroidetes; c__Bacteroidia; o__Bacteroidales; f__Bacteroidaceae; g__Bacteroides; s__plebeius
Negative vs Positive	0	0	4.21681	p__Firmicutes; c__Clostridia; o__Clostridiales; f__Ruminococcaceae; g__Oscillospira; s__
Negative vs Positive	0	0	4.16382	p__Actinobacteria; c__Actinobacteria; o__Actinomycetales; f__Corynebacteriaceae; g__Corynebacterium
Negative vs Positive	0	0	4.14249	p__Actinobacteria; c__Actinobacteria; o__Actinomycetales; f__Corynebacteriaceae; g__Corynebacterium
Negative vs Positive	0	0	4.07441	p__Firmicutes; c__Clostridia; o__Clostridiales; f__Ruminococcaceae; g__Oscillospira; s__
Negative vs Positive	0	0	4.06125	p__Firmicutes; c__Clostridia; o__Clostridiales; f__Lachnospiraceae
Negative vs Positive	7.93615	0	4.04019	p__Actinobacteria; c__Coriobacteriia; o__Coriobacteriales; f__Coriobacteriaceae; g__Eggerthella; s__lenta
Negative vs Positive	0	0	4.03085	p__Actinobacteria; c__Coriobacteriia; o__Coriobacteriales; f__Coriobacteriaceae; g__; s__
Negative vs Positive	0	0	3.99364	p__Bacteroidetes; c__Bacteroidia; o__Bacteroidales; f__Prevotellaceae; g__Prevotella; s__pallens
Negative vs Positive	0	0	3.96056	p__Bacteroidetes; c__Bacteroidia; o__Bacteroidales; f__Rikenellaceae
Negative vs Positive	0	0	3.93163	p__Actinobacteria; c__Actinobacteria; o__Actinomycetales; f__Corynebacteriaceae; g__Corynebacterium; s__
Negative vs Positive	0	0	3.9183	p__Firmicutes; c__Clostridia; o__Clostridiales; f__; g__; s__
Negative vs Positive	0	0	3.91649	p__Actinobacteria; c__Coriobacteriia; o__Coriobacteriales; f__Coriobacteriaceae; g__Collinsella; s__aerofaciens
Negative vs Positive	0	0	3.90246	p__Firmicutes; c__Clostridia; o__Clostridiales; f__Ruminococcaceae; g__Oscillospira; s__
Negative vs Positive	0	0	3.89917	p__Verrucomicrobia; c__Verrucomicrobiae; o__Verrucomicrobiales; f__Verrucomicrobiaceae; g__Akkermansia; s__muciniphila
Negative vs Positive	0	0	3.89536	p__Proteobacteria; c__Gammaproteobacteria; o__Pseudomonadales; f__Pseudomonadaceae; g__Pseudomonas; s__veronii
Negative vs Positive	0	0	3.88782	p__Firmicutes; c__Clostridia; o__Clostridiales; f__Ruminococcaceae; g__; s__
Negative vs Positive	5.17829	0	3.86811	p__Firmicutes; c__Clostridia; o__Clostridiales; f__Lachnospiraceae; g__Clostridium; s__hathewayi
Negative vs Positive	0	0	3.85962	p__Firmicutes; c__Clostridia; o__Clostridiales; f__Lachnospiraceae; g__Coprococcus; s__
Negative vs Positive	0	0	3.85222	p__Firmicutes; c__Clostridia; o__Clostridiales; f__Lachnospiraceae; g__[Ruminococcus]; s__gnavus
Negative vs Positive	0	0	3.83215	p__Firmicutes; c__Clostridia; o__Clostridiales; f__Lachnospiraceae; g__; s__
Negative vs Positive	8.07746	0	3.81596	p__Bacteroidetes; c__Bacteroidia; o__Bacteroidales; f__Bacteroidaceae; g__Bacteroides; s__ovatus
Negative vs Positive	0	0	3.81199	p__Firmicutes; c__Clostridia; o__Clostridiales; f__; g__; s__
Negative vs Positive	0	0	3.80265	p__Firmicutes; c__Clostridia; o__Clostridiales; f__Ruminococcaceae; g__Oscillospira; s__
Negative vs Positive	0	0	3.78917	p__Firmicutes; c__Clostridia; o__Clostridiales; f__Lachnospiraceae; g__Lachnospira; s__
Negative vs Positive	0	0	3.74931	p__Firmicutes; c__Clostridia; o__Clostridiales; f__Lachnospiraceae; g__Roseburia; s__
Negative vs Positive	0	0	3.74765	p__Firmicutes; c__Clostridia; o__Clostridiales; f__Lachnospiraceae; g__; s__
Negative vs Positive	0	0	3.72092	p__Proteobacteria; c__Gammaproteobacteria; o__Enterobacteriales; f__Enterobacteriaceae
Negative vs Positive	0	0	3.70909	p__Bacteroidetes; c__Bacteroidia; o__Bacteroidales; f__Rikenellaceae; g__; s__
Negative vs Positive	0	0	3.70145	p__Bacteroidetes; c__Bacteroidia; o__Bacteroidales; f__Bacteroidaceae; g__Bacteroides; s__
Negative vs Positive	0	0	3.668	p__Firmicutes; c__Clostridia; o__Clostridiales; f__Veillonellaceae; g__Megasphaera; s__
Negative vs Positive	0	0	3.63516	p__Firmicutes; c__Clostridia; o__Clostridiales; f__Ruminococcaceae
Negative vs Positive	0	0	3.6263	p__Firmicutes; c__Clostridia; o__Clostridiales; f__Ruminococcaceae; g__Butyricicoccus; s__pullicaecorum
Negative vs Positive	0	0	3.61897	p__Bacteroidetes; c__Bacteroidia; o__Bacteroidales; f__Rikenellaceae; g__Alistipes; s__indistinctus
Negative vs Positive	0	0	3.59817	p__Actinobacteria; c__Actinobacteria; o__Actinomycetales; f__Actinomycetaceae; g__Actinomyces; s__
Negative vs Positive	0	0	3.5826	p__Firmicutes; c__Clostridia; o__Clostridiales; f__Ruminococcaceae; g__; s__
Negative vs Positive	0	0	3.57425	p__Firmicutes; c__Clostridia; o__Clostridiales; f__Lachnospiraceae; g__Shuttleworthia; s__
Negative vs Positive	0	0	3.56923	p__Firmicutes; c__Clostridia; o__Clostridiales; f__Ruminococcaceae; g__Ruminococcus; s__
Negative vs Positive	0	0	3.56584	p__Bacteroidetes; c__Bacteroidia; o__Bacteroidales; f__Prevotellaceae; g__Prevotella; s__nanceiensis
Negative vs Positive	0	0	3.52932	p__Bacteroidetes; c__Bacteroidia; o__Bacteroidales; f__Prevotellaceae; g__Prevotella; s__
Negative vs Positive	0	0	3.50979	p__Firmicutes; c__Clostridia; o__Clostridiales; f__Ruminococcaceae
Negative vs Positive	0	0	3.49397	p__Fusobacteria; c__Fusobacteriia; o__Fusobacteriales; f__Leptotrichiaceae; g__Leptotrichia; s__
Negative vs Positive	0	0	3.47913	p__Bacteroidetes; c__Bacteroidia; o__Bacteroidales; f__Porphyromonadaceae; g__Parabacteroides; s__distasonis
Negative vs Positive	0	0	3.44733	p__Firmicutes; c__Clostridia; o__Clostridiales; f__Ruminococcaceae; g__; s__
Negative vs Positive	0	0	3.39995	p__Firmicutes; c__Clostridia; o__Clostridiales; f__Ruminococcaceae; g__Oscillospira; s__
Negative vs Positive	0	0	3.37965	p__Firmicutes; c__Clostridia; o__Clostridiales; f__Lachnospiraceae; g__Blautia; s__producta
Negative vs Positive	0	0	3.37647	p__Firmicutes; c__Clostridia; o__Clostridiales; f__Lachnospiraceae; g__Dorea; s__
Negative vs Positive	0	0	3.37401	p__Actinobacteria; c__Actinobacteria; o__Actinomycetales; f__Micrococcaceae; g__Rothia; s__mucilaginosa
Negative vs Positive	0	0	3.37193	p__Firmicutes; c__Clostridia; o__Clostridiales; f__Lachnospiraceae; g__Anaerostipes; s__
Negative vs Positive	0	0	3.36557	p__Firmicutes; c__Clostridia; o__Clostridiales; f__Ruminococcaceae; g__; s__
Negative vs Positive	0	0	3.36429	p__Bacteroidetes; c__Bacteroidia; o__Bacteroidales; f__[Paraprevotellaceae]; g__Paraprevotella; s__
Negative vs Positive	0	0	3.35986	p__Firmicutes; c__Clostridia; o__Clostridiales; f__Ruminococcaceae; g__Oscillospira; s__
Negative vs Positive	0	0	3.35291	p__Bacteroidetes; c__Bacteroidia; o__Bacteroidales; f__Bacteroidaceae; g__Bacteroides
Negative vs Positive	0	0	3.34253	p__Firmicutes; c__Clostridia; o__Clostridiales; f__Lachnospiraceae; g__Blautia; s__
Negative vs Positive	0	0	3.33528	p__Firmicutes; c__Clostridia; o__Clostridiales; f__[Tissierellaceae]; g__Peptoniphilus; s__
Negative vs Positive	42.6043	0	3.31755	p__Firmicutes; c__Bacilli; o__Lactobacillales; f__Lactobacillaceae; g__Lactobacillus; s__
Negative vs Positive	0	0	3.30162	p__Firmicutes; c__Clostridia; o__Clostridiales; f__Lachnospiraceae; g__; s__
Negative vs Positive	0	0	3.29416	p__Actinobacteria; c__Actinobacteria; o__Actinomycetales; f__Micrococcaceae; g__Rothia; s__mucilaginosa
Negative vs Positive	0	0	3.27887	p__Actinobacteria; c__Actinobacteria; o__Actinomycetales; f__Micrococcaceae; g__Rothia; s__dentocariosa
Negative vs Positive	0	0	3.24354	p__Firmicutes; c__Clostridia; o__Clostridiales; f__Ruminococcaceae; g__Oscillospira; s__
Negative vs Positive	0	0	3.22124	p__Bacteroidetes; c__Flavobacteriia; o__Flavobacteriales; f__[Weeksellaceae]; g__; s__
Negative vs Positive	0	0	3.21792	p__Firmicutes; c__Clostridia; o__Clostridiales; f__; g__; s__
Negative vs Positive	0	0	3.20601	p__Cyanobacteria; c__Chloroplast; o__Streptophyta; f__; g__; s__
Negative vs Positive	0	0	3.2027	p__Firmicutes; c__Erysipelotrichi; o__Erysipelotrichales; f__Erysipelotrichaceae; g__Catenibacterium; s__
Negative vs Positive	0	0	3.19516	p__Firmicutes; c__Clostridia; o__Clostridiales; f__Ruminococcaceae; g__Oscillospira; s__
Negative vs Positive	0	0	3.18117	p__Firmicutes; c__Clostridia; o__Clostridiales; f__Lachnospiraceae; g__Coprococcus; s__
Negative vs Positive	0	0	3.17555	p__Firmicutes; c__Clostridia; o__Clostridiales; f__Ruminococcaceae; g__Oscillospira; s__
Negative vs Positive	53.2707	0	3.17551	p__Firmicutes; c__Clostridia; o__Clostridiales; f__Ruminococcaceae; g__; s__
Negative vs Positive	0	0	3.1521	p__Firmicutes; c__Clostridia; o__Clostridiales; f__[Tissierellaceae]; g__Finegoldia; s__
Negative vs Positive	11.4856	0	3.1465	p__Bacteroidetes; c__Bacteroidia; o__Bacteroidales; f__Prevotellaceae; g__Prevotella; s__
Negative vs Positive	24.9328	0	3.13922	p__Firmicutes; c__Clostridia; o__Clostridiales; f__Lachnospiraceae
Negative vs Positive	0	0	3.11441	p__Actinobacteria; c__Actinobacteria; o__Actinomycetales; f__Actinomycetaceae; g__Varibaculum; s__
Negative vs Positive	0	0	3.05956	p__Firmicutes; c__Clostridia; o__Clostridiales; f__Lachnospiraceae; g__; s__
Negative vs Positive	0	0	3.05347	p__Firmicutes; c__Clostridia; o__Clostridiales; f__Ruminococcaceae
Negative vs Positive	0	0	3.05083	p__Bacteroidetes; c__Bacteroidia; o__Bacteroidales; f__Bacteroidaceae; g__Bacteroides; s__
Negative vs Positive	0	0	3.0505	p__Actinobacteria; c__Actinobacteria; o__Actinomycetales; f__Actinomycetaceae; g__Actinomyces; s__
Negative vs Positive	0	0	3.04359	p__Firmicutes; c__Clostridia; o__Clostridiales; f__Lachnospiraceae; g__Coprococcus; s__
Negative vs Positive	0	0	3.02905	p__Firmicutes; c__Clostridia; o__Clostridiales; f__Ruminococcaceae; g__Oscillospira; s__
Negative vs Positive	0	0	3.02678	p__Firmicutes; c__Clostridia; o__Clostridiales; f__Lachnospiraceae; g__Lachnospira; s__
Negative vs Positive	0	0	3.01507	p__Bacteroidetes; c__Bacteroidia; o__Bacteroidales; f__Prevotellaceae; g__Prevotella; s__
Negative vs Positive	0	0	2.99059	p__Firmicutes; c__Bacilli; o__Turicibacterales; f__Turicibacteraceae; g__Turicibacter; s__
Negative vs Positive	0	0	2.98676	p__Fusobacteria; c__Fusobacteriia; o__Fusobacteriales; f__Leptotrichiaceae; g__Leptotrichia; s__
Negative vs Positive	17.9681	0	2.98286	p__Bacteroidetes; c__Bacteroidia; o__Bacteroidales; f__Bacteroidaceae; g__Bacteroides; s__caccae
Negative vs Positive	0	0	2.98281	p__Firmicutes; c__Clostridia; o__Clostridiales; f__[Mogibacteriaceae]; g__; s__
Negative vs Positive	0	0	2.98151	p__Firmicutes; c__Clostridia; o__Clostridiales; f__Ruminococcaceae; g__; s__
Negative vs Positive	0	0	2.97768	p__Firmicutes; c__Clostridia; o__Clostridiales; f__Lachnospiraceae; g__; s__
Negative vs Positive	0	0	2.9719	p__Firmicutes; c__Bacilli; o__Lactobacillales; f__Lactobacillaceae; g__Lactobacillus; s__helveticus
Negative vs Positive	0	0	2.94681	p__Firmicutes; c__Clostridia; o__Clostridiales; f__Lachnospiraceae; g__; s__
Negative vs Positive	0	0	2.94236	p__Firmicutes; c__Clostridia; o__Clostridiales; f__Lachnospiraceae; g__Blautia; s__
Negative vs Positive	0	0	2.93503	p__Firmicutes; c__Clostridia; o__Clostridiales; f__Lachnospiraceae; g__Lachnoanaerobaculum; s__orale
Negative vs Positive	0	0	2.9268	p__Firmicutes; c__Clostridia; o__Clostridiales; f__Ruminococcaceae
Negative vs Positive	0	0	2.92317	p__Firmicutes; c__Clostridia; o__Clostridiales; f__Lachnospiraceae
Negative vs Positive	0	0	2.9003	p__Firmicutes; c__Clostridia; o__Clostridiales; f__Lachnospiraceae; g__; s__
Negative vs Positive	0	0	2.9003	p__Firmicutes; c__Clostridia; o__Clostridiales; f__[Tissierellaceae]; g__WAL_1855D; s__
Negative vs Positive	0	0	2.89946	p__Firmicutes; c__Clostridia; o__Clostridiales; f__Lachnospiraceae; g__Coprococcus; s__
Negative vs Positive	0	0	2.88944	p__Firmicutes; c__Clostridia; o__Clostridiales; f__Lachnospiraceae; g__; s__
Negative vs Positive	3.1192	0	2.86783	p__Firmicutes; c__Clostridia; o__Clostridiales; f__; g__; s__
Negative vs Positive	0	0	2.84807	p__Actinobacteria; c__Coriobacteriia; o__Coriobacteriales; f__Coriobacteriaceae; g__Adlercreutzia; s__
Negative vs Positive	0	0	2.80795	p__Firmicutes; c__Clostridia; o__Clostridiales; f__; g__; s__
Negative vs Positive	0	0	2.79374	p__Firmicutes; c__Clostridia; o__Clostridiales; f__Ruminococcaceae; g__Ruminococcus; s__bromii
Negative vs Positive	0	0	2.78848	p__Firmicutes; c__Clostridia; o__Clostridiales; f__Lachnospiraceae; g__; s__
Negative vs Positive	22.6471	0	2.77136	p__Firmicutes; c__Clostridia; o__Clostridiales; f__Lachnospiraceae; g__; s__
Negative vs Positive	0	0	2.75967	p__Firmicutes; c__Clostridia; o__Clostridiales; f__[Tissierellaceae]; g__1-68; s__
Negative vs Positive	0	0	2.74891	p__Firmicutes; c__Clostridia; o__Clostridiales; f__; g__; s__
Negative vs Positive	0	0	2.73749	p__Bacteroidetes; c__Bacteroidia; o__Bacteroidales; f__[Paraprevotellaceae]; g__[Prevotella]; s__
Negative vs Positive	0	0	2.73142	p__Firmicutes; c__Clostridia; o__Clostridiales; f__Ruminococcaceae
Negative vs Positive	0	0	2.72665	p__Firmicutes; c__Clostridia; o__Clostridiales; f__[Tissierellaceae]; g__Peptoniphilus; s__
Negative vs Positive	0	0	2.7227	p__Firmicutes; c__Clostridia; o__Clostridiales; f__Lachnospiraceae; g__; s__
Negative vs Positive	0	0	2.68966	p__Firmicutes; c__Clostridia; o__Clostridiales; f__Ruminococcaceae
Negative vs Positive	0	0	2.66976	p__Firmicutes; c__Clostridia; o__Clostridiales; f__Ruminococcaceae; g__Oscillospira; s__
Negative vs Positive	0	0	2.66619	p__Firmicutes; c__Clostridia; o__Clostridiales; f__Lachnospiraceae; g__; s__
Negative vs Positive	0	0	2.66096	p__Firmicutes; c__Clostridia; o__Clostridiales; f__; g__; s__
Negative vs Positive	0	0	2.65713	p__Firmicutes; c__Clostridia; o__Clostridiales; f__Ruminococcaceae
Negative vs Positive	0	0	2.63286	p__Firmicutes; c__Clostridia; o__Clostridiales; f__Ruminococcaceae
Negative vs Positive	0	0	2.61027	p__Firmicutes; c__Clostridia; o__Clostridiales; f__Lachnospiraceae
Negative vs Positive	0	0	2.60796	p__Firmicutes; c__Erysipelotrichi; o__Erysipelotrichales; f__Erysipelotrichaceae; g__[Eubacterium]; s__dolichum
Negative vs Positive	0	0	2.60671	p__Firmicutes; c__Clostridia; o__Clostridiales; f__Ruminococcaceae; g__; s__
Negative vs Positive	0	0	2.59875	p__Firmicutes; c__Clostridia; o__Clostridiales; f__Lachnospiraceae; g__[Ruminococcus]; s__gnavus
Negative vs Positive	0	0	2.57315	p__Firmicutes; c__Clostridia; o__Clostridiales; f__Peptostreptococcaceae; g__Peptostreptococcus; s__
Negative vs Positive	0	0	2.55243	p__Firmicutes; c__Clostridia; o__Clostridiales; f__Lachnospiraceae; g__Clostridium; s__symbiosum
Negative vs Positive	0	0	2.54427	p__Bacteroidetes; c__Bacteroidia; o__Bacteroidales; f__Rikenellaceae; g__; s__
Negative vs Positive	0	0	2.53946	p__Proteobacteria; c__Alphaproteobacteria; o__RF32; f__; g__; s__
Negative vs Positive	0	0	2.53568	p__Bacteroidetes; c__Bacteroidia; o__Bacteroidales; f__Porphyromonadaceae; g__Parabacteroides; s__gordonii
Negative vs Positive	0	0	2.51234	p__Firmicutes; c__Clostridia; o__Clostridiales; f__Lachnospiraceae; g__Coprococcus; s__eutactus
Negative vs Positive	0	0	2.49884	p__Firmicutes; c__Clostridia; o__Clostridiales; f__Ruminococcaceae; g__; s__
Negative vs Positive	0	0	2.4961	p__Firmicutes; c__Bacilli; o__Turicibacterales; f__Turicibacteraceae; g__Turicibacter; s__
Negative vs Positive	0	0	2.48761	p__Proteobacteria; c__Betaproteobacteria; o__Burkholderiales; f__Alcaligenaceae; g__Sutterella; s__
Negative vs Positive	0	0	2.48651	p__Firmicutes; c__Clostridia; o__Clostridiales; f__Ruminococcaceae; g__Ruminococcus; s__
Negative vs Positive	0	0	2.47697	p__Proteobacteria; c__Betaproteobacteria; o__Burkholderiales; f__Burkholderiaceae; g__Lautropia; s__
Negative vs Positive	0	0	2.46606	p__Firmicutes; c__Bacilli; o__Bacillales; f__Bacillaceae; g__Geobacillus; s__
Negative vs Positive	0	0	2.46378	p__Firmicutes; c__Clostridia; o__Clostridiales; f__Lachnospiraceae; g__Lachnospira; s__
Negative vs Positive	0	0	2.44731	p__Firmicutes; c__Clostridia; o__Clostridiales; f__Veillonellaceae; g__Phascolarctobacterium; s__
Negative vs Positive	0	0	2.44606	p__Bacteroidetes; c__Bacteroidia; o__Bacteroidales; f__Prevotellaceae; g__Prevotella; s__
Negative vs Positive	0	0	2.44297	p__Bacteroidetes; c__Bacteroidia; o__Bacteroidales; f__Prevotellaceae; g__Prevotella; s__nanceiensis
Negative vs Positive	0	0	2.42838	p__Firmicutes; c__Erysipelotrichi; o__Erysipelotrichales; f__Erysipelotrichaceae; g__[Eubacterium]; s__biforme
Negative vs Positive	0	0	2.40797	p__Firmicutes; c__Clostridia; o__Clostridiales; f__Lachnospiraceae; g__Coprococcus; s__
Negative vs Positive	0	0	2.40116	p__Firmicutes; c__Clostridia; o__Clostridiales; f__Lachnospiraceae; g__; s__
Negative vs Positive	0	0	2.39369	p__Bacteroidetes; c__Bacteroidia; o__Bacteroidales; f__[Paraprevotellaceae]; g__[Prevotella]; s__
Negative vs Positive	0	0	2.36978	p__Bacteroidetes; c__Bacteroidia; o__Bacteroidales; f__Bacteroidaceae; g__Bacteroides
Negative vs Positive	0	0	2.34682	p__Firmicutes; c__Clostridia; o__Clostridiales; f__[Tissierellaceae]; g__Anaerococcus; s__
Negative vs Positive	0	0	2.34448	p__Fusobacteria; c__Fusobacteriia; o__Fusobacteriales; f__Fusobacteriaceae; g__Fusobacterium; s__
Negative vs Positive	0	0	2.34106	p__Firmicutes; c__Clostridia; o__Clostridiales; f__Ruminococcaceae; g__Butyricicoccus; s__pullicaecorum
Negative vs Positive	0	0	2.32809	p__Firmicutes; c__Clostridia; o__Clostridiales; f__Lachnospiraceae; g__Clostridium; s__citroniae
Negative vs Positive	0	0	2.32662	p__Firmicutes; c__Clostridia; o__Clostridiales; f__Ruminococcaceae; g__; s__
Negative vs Positive	0	0	2.32528	p__Firmicutes; c__Clostridia; o__Clostridiales; f__Lachnospiraceae
Negative vs Positive	0	0	2.32155	p__Firmicutes; c__Clostridia; o__Clostridiales; f__Lachnospiraceae
Negative vs Positive	0	0	2.31482	p__Firmicutes; c__Clostridia; o__Clostridiales; f__Lachnospiraceae; g__; s__
Negative vs Positive	0	0	2.28144	p__Bacteroidetes; c__Bacteroidia; o__Bacteroidales; f__[Paraprevotellaceae]; g__Paraprevotella; s__
Negative vs Positive	0	0	2.27666	p__Firmicutes; c__Erysipelotrichi; o__Erysipelotrichales; f__Erysipelotrichaceae; g__[Eubacterium]; s__biforme
Negative vs Positive	0	0	2.22658	p__Firmicutes; c__Erysipelotrichi; o__Erysipelotrichales; f__Erysipelotrichaceae; g__[Eubacterium]; s__biforme
Negative vs Positive	0	0	2.22556	p__Firmicutes; c__Clostridia; o__Clostridiales; f__Christensenellaceae; g__; s__
Negative vs Positive	0	0	2.22058	p__Firmicutes; c__Clostridia; o__Clostridiales; f__Ruminococcaceae; g__Oscillospira; s__
Negative vs Positive	0	0	2.21119	p__Firmicutes; c__Clostridia; o__Clostridiales; f__Ruminococcaceae
Negative vs Positive	0	0	2.20941	p__Bacteroidetes; c__Bacteroidia; o__Bacteroidales; f__Prevotellaceae; g__Prevotella; s__
Negative vs Positive	0	0	2.20905	p__Firmicutes; c__Clostridia; o__Clostridiales; f__Ruminococcaceae; g__; s__
Negative vs Positive	0	0	2.19604	p__Actinobacteria; c__Coriobacteriia; o__Coriobacteriales; f__Coriobacteriaceae; g__Atopobium; s__
Negative vs Positive	0	0	2.18073	p__Firmicutes; c__Clostridia; o__Clostridiales; f__Christensenellaceae; g__; s__
Negative vs Positive	0	0	2.17674	p__Firmicutes; c__Clostridia; o__Clostridiales; f__Ruminococcaceae; g__; s__
Negative vs Positive	0	0	2.17339	p__Bacteroidetes; c__Bacteroidia; o__Bacteroidales; f__[Paraprevotellaceae]; g__Paraprevotella; s__
Negative vs Positive	0	0	2.17255	p__Bacteroidetes; c__Bacteroidia; o__Bacteroidales; f__[Odoribacteraceae]; g__Odoribacter; s__
Negative vs Positive	0	0	2.1636	p__Tenericutes; c__Mollicutes; o__RF39; f__; g__; s__
Negative vs Positive	0	0	2.16278	p__Firmicutes; c__Erysipelotrichi; o__Erysipelotrichales; f__Erysipelotrichaceae; g__Coprobacillus; s__cateniformis
Negative vs Positive	0	0	2.15793	p__Proteobacteria; c__Gammaproteobacteria; o__Enterobacteriales; f__Enterobacteriaceae; g__Morganella; s__morganii
Negative vs Positive	0	0	2.12129	p__Firmicutes; c__Clostridia; o__Clostridiales; f__[Tissierellaceae]; g__ph2; s__
Negative vs Positive	0	0	2.10396	p__Firmicutes; c__Clostridia; o__Clostridiales; f__Lachnospiraceae
Negative vs Positive	0	0	2.09564	p__Firmicutes; c__Clostridia; o__Clostridiales; f__Ruminococcaceae; g__Ruminococcus; s__
Negative vs Positive	0	0	2.08922	p__Firmicutes; c__Clostridia; o__Clostridiales; f__Ruminococcaceae; g__Ruminococcus; s__
Negative vs Positive	0	0	2.07988	p__Firmicutes; c__Clostridia; o__Clostridiales; f__Lachnospiraceae; g__; s__
Negative vs Positive	0	0	2.06772	p__Firmicutes; c__Clostridia; o__Clostridiales; f__; g__; s__
Negative vs Positive	0	0	2.0665	p__Bacteroidetes; c__Bacteroidia; o__Bacteroidales; f__[Barnesiellaceae]; g__; s__
Negative vs Positive	0	0	2.02339	p__Firmicutes; c__Clostridia; o__Clostridiales; f__Lachnospiraceae; g__[Ruminococcus]; s__gnavus
Negative vs Positive	0	0	2.00359	p__Firmicutes; c__Clostridia; o__Clostridiales; f__Ruminococcaceae; g__Faecalibacterium; s__prausnitzii
Negative vs Positive	0	0	2.00129	p__Proteobacteria; c__Deltaproteobacteria; o__Desulfovibrionales; f__Desulfovibrionaceae; g__Desulfovibrio; s__
Negative vs Positive	0	0	1.99179	p__Firmicutes; c__Clostridia; o__Clostridiales; f__Lachnospiraceae; g__Coprococcus; s__
Negative vs Positive	0	0	1.98728	p__Cyanobacteria; c__4C0d-2; o__YS2; f__; g__; s__
Negative vs Positive	0	0	1.98656	p__Firmicutes; c__Clostridia; o__Clostridiales; f__Ruminococcaceae; g__Faecalibacterium; s__prausnitzii
Negative vs Positive	0	0	1.98042	p__Firmicutes; c__Clostridia; o__Clostridiales; f__Veillonellaceae; g__Megamonas; s__
Negative vs Positive	0	0	1.97772	p__Firmicutes; c__Clostridia; o__Clostridiales; f__Lachnospiraceae; g__Coprococcus; s__
Negative vs Positive	0	0	1.97324	p__Firmicutes; c__Clostridia; o__Clostridiales; f__Ruminococcaceae; g__Oscillospira; s__
Negative vs Positive	0	0	1.96715	p__Firmicutes; c__Clostridia; o__Clostridiales; f__Lachnospiraceae; g__; s__
Negative vs Positive	0	0	1.96398	p__Bacteroidetes; c__Bacteroidia; o__Bacteroidales; f__Bacteroidaceae; g__Bacteroides; s__eggerthii
Negative vs Positive	0	0	1.95806	p__Actinobacteria; c__Actinobacteria; o__Actinomycetales; f__Corynebacteriaceae; g__Corynebacterium; s__simulans
Negative vs Positive	0	0	1.95292	p__Proteobacteria; c__Epsilonproteobacteria; o__Campylobacterales; f__Campylobacteraceae; g__Campylobacter; s__
Negative vs Positive	0	0	1.94846	p__Firmicutes; c__Clostridia; o__Clostridiales; f__Ruminococcaceae; g__Oscillospira; s__
Negative vs Positive	0	0	1.93943	p__Firmicutes; c__Clostridia; o__Clostridiales; f__Ruminococcaceae; g__Oscillospira; s__
Negative vs Positive	0	0	1.93257	p__Firmicutes; c__Clostridia; o__Clostridiales; f__[Tissierellaceae]; g__Anaerococcus; s__
Negative vs Positive	0	0	1.87577	p__Firmicutes; c__Clostridia; o__Clostridiales; f__Lachnospiraceae; g__; s__
Negative vs Positive	0	0	1.8673	p__Firmicutes; c__Clostridia; o__Clostridiales; f__Ruminococcaceae
Negative vs Positive	0	0	1.8613	p__Bacteroidetes; c__Bacteroidia; o__Bacteroidales; f__[Barnesiellaceae]; g__; s__
Negative vs Positive	0	0	1.85939	p__Firmicutes; c__Clostridia; o__Clostridiales; f__[Mogibacteriaceae]; g__; s__
Negative vs Positive	0	0	1.84874	p__Fusobacteria; c__Fusobacteriia; o__Fusobacteriales; f__Fusobacteriaceae; g__Fusobacterium; s__
Negative vs Positive	0	0	1.8435	p__Firmicutes; c__Clostridia; o__Clostridiales; f__Lachnospiraceae; g__Lachnobacterium; s__
Negative vs Positive	0	0	1.84027	p__Actinobacteria; c__Actinobacteria; o__Actinomycetales; f__Corynebacteriaceae; g__Corynebacterium; s__
Negative vs Positive	0	0	1.83748	p__Firmicutes; c__Clostridia; o__Clostridiales; f__Ruminococcaceae; g__Oscillospira; s__
Negative vs Positive	0	0	1.83456	p__Firmicutes; c__Clostridia; o__Clostridiales; f__; g__; s__
Negative vs Positive	0	0	1.83025	p__Proteobacteria; c__Alphaproteobacteria; o__RF32; f__; g__; s__
Negative vs Positive	0	0	1.82794	p__Actinobacteria; c__Actinobacteria; o__Actinomycetales; f__Actinomycetaceae; g__Actinomyces; s__
Negative vs Positive	0	0	1.82701	p__Firmicutes; c__Clostridia; o__Clostridiales; f__Christensenellaceae; g__; s__
Negative vs Positive	0	0	1.82471	p__Firmicutes; c__Clostridia; o__Clostridiales; f__Ruminococcaceae; g__Ruminococcus; s__callidus
Negative vs Positive	0	0	1.82353	p__Firmicutes; c__Erysipelotrichi; o__Erysipelotrichales; f__Erysipelotrichaceae; g__; s__
Negative vs Positive	0	0	1.81927	p__Firmicutes; c__Clostridia; o__Clostridiales; f__Lachnospiraceae
Negative vs Positive	0	0	1.8111	p__Firmicutes; c__Clostridia; o__Clostridiales; f__Veillonellaceae; g__Veillonella; s__
Negative vs Positive	0	0	1.80473	p__Firmicutes; c__Clostridia; o__Clostridiales; f__; g__; s__
Negative vs Positive	0	0	1.80251	p__Firmicutes; c__Clostridia; o__Clostridiales; f__; g__; s__
Negative vs Positive	0	0	1.78154	p__Firmicutes; c__Bacilli; o__Lactobacillales; f__Streptococcaceae; g__Streptococcus; s__anginosus
Negative vs Positive	0	0	1.76588	p__Firmicutes; c__Clostridia; o__Clostridiales; f__Ruminococcaceae; g__Oscillospira; s__
Negative vs Positive	0	0	1.76396	p__Proteobacteria; c__Epsilonproteobacteria; o__Campylobacterales; f__Campylobacteraceae; g__Campylobacter; s__
Negative vs Positive	0	0	1.75029	p__Firmicutes; c__Clostridia; o__Clostridiales; f__Ruminococcaceae
Negative vs Positive	0	0	1.74952	p__Firmicutes; c__Clostridia; o__Clostridiales; f__Lachnospiraceae; g__Anaerostipes; s__
Negative vs Positive	0	0	1.74892	p__Firmicutes; c__Clostridia; o__Clostridiales; f__Lachnospiraceae; g__Lachnospira; s__
Negative vs Positive	0	0	1.74462	p__Firmicutes; c__Clostridia; o__Clostridiales; f__Veillonellaceae; g__Dialister; s__
Negative vs Positive	0	0	1.72735	p__Firmicutes; c__Erysipelotrichi; o__Erysipelotrichales; f__Erysipelotrichaceae; g__Holdemania; s__
Negative vs Positive	0	0	1.72652	p__Bacteroidetes; c__Bacteroidia; o__Bacteroidales; f__Prevotellaceae; g__Prevotella; s__copri
Negative vs Positive	0	0	1.70143	p__Firmicutes; c__Clostridia; o__Clostridiales; f__; g__; s__
Negative vs Positive	0	0	1.69322	p__Firmicutes; c__Clostridia; o__Clostridiales; f__Ruminococcaceae
Negative vs Positive	0	0	1.66834	p__Bacteroidetes; c__Bacteroidia; o__Bacteroidales; f__Porphyromonadaceae; g__Porphyromonas; s__
Negative vs Positive	0	0	1.65207	p__Firmicutes; c__Clostridia; o__Clostridiales; f__[Tissierellaceae]; g__Anaerococcus; s__
Negative vs Positive	0	0	1.64836	p__Firmicutes; c__Clostridia; o__Clostridiales; f__Ruminococcaceae; g__; s__
Negative vs Positive	0	0	1.63806	p__Firmicutes; c__Clostridia; o__Clostridiales; f__Ruminococcaceae; g__Oscillospira; s__
Negative vs Positive	0	0	1.62765	p__Bacteroidetes; c__Bacteroidia; o__Bacteroidales; f__[Paraprevotellaceae]; g__[Prevotella]; s__
Negative vs Positive	0	0	1.60902	p__Firmicutes; c__Clostridia; o__Clostridiales; f__Lachnospiraceae; g__Blautia
Negative vs Positive	0	0	1.5473	p__Firmicutes; c__Clostridia; o__Clostridiales; f__[Tissierellaceae]; g__Anaerococcus; s__
Negative vs Positive	0	0	1.54723	p__Proteobacteria; c__Betaproteobacteria; o__Burkholderiales; f__Alcaligenaceae; g__Sutterella; s__
Negative vs Positive	0	0	1.54443	p__Firmicutes; c__Clostridia; o__Clostridiales; f__Lachnospiraceae; g__Anaerostipes; s__
Negative vs Positive	0	0	1.5437	p__Firmicutes; c__Clostridia; o__Clostridiales; f__[Tissierellaceae]; g__Peptoniphilus; s__
Negative vs Positive	0	0	1.53936	p__Proteobacteria; c__Alphaproteobacteria; o__RF32; f__; g__; s__
Negative vs Positive	0	0	1.53702	p__Firmicutes; c__Clostridia; o__Clostridiales; f__Lachnospiraceae; g__Dorea; s__
Negative vs Positive	0	0	1.53611	p__Firmicutes; c__Clostridia; o__Clostridiales; f__Lachnospiraceae; g__; s__
Negative vs Positive	0	0	1.52641	p__Firmicutes; c__Clostridia; o__Clostridiales; f__Ruminococcaceae; g__; s__
Negative vs Positive	0	0	1.52635	p__Firmicutes; c__Clostridia; o__Clostridiales; f__[Mogibacteriaceae]; g__; s__
Negative vs Positive	0	0	1.50718	p__Firmicutes; c__Clostridia; o__Clostridiales
Negative vs Positive	0	0	1.49903	p__Firmicutes; c__Clostridia; o__Clostridiales; f__[Mogibacteriaceae]; g__; s__
Negative vs Positive	0	0	1.49435	p__Firmicutes; c__Clostridia; o__Clostridiales; f__Ruminococcaceae; g__; s__
Negative vs Positive	0	0	1.4906	p__Bacteroidetes; c__Bacteroidia; o__Bacteroidales; f__Bacteroidaceae; g__Bacteroides; s__eggerthii
Negative vs Positive	0	0	1.46491	p__Bacteroidetes; c__Bacteroidia; o__Bacteroidales; f__Prevotellaceae; g__Prevotella; s__
Negative vs Positive	0	0	1.44586	p__Firmicutes; c__Clostridia; o__Clostridiales; f__Ruminococcaceae
Negative vs Positive	0	0	1.43427	p__Firmicutes; c__Clostridia; o__Clostridiales; f__Lachnospiraceae; g__Anaerostipes; s__
Negative vs Positive	0	0	1.40931	p__Bacteroidetes; c__Bacteroidia; o__Bacteroidales; f__[Barnesiellaceae]
Negative vs Positive	0	0	1.39445	p__Firmicutes; c__Clostridia; o__Clostridiales; f__Ruminococcaceae
Negative vs Positive	0	0	1.35891	p__Bacteroidetes; c__Bacteroidia; o__Bacteroidales; f__Bacteroidaceae; g__Bacteroides; s__
Negative vs Positive	0	0	1.35263	p__Firmicutes; c__Clostridia; o__Clostridiales; f__Ruminococcaceae; g__Oscillospira; s__
Negative vs Positive	0	0	1.34591	p__Firmicutes; c__Clostridia; o__Clostridiales; f__Lachnospiraceae; g__Blautia; s__
Negative vs Positive	0	0	1.3339	p__Firmicutes; c__Erysipelotrichi; o__Erysipelotrichales; f__Erysipelotrichaceae; g__[Eubacterium]; s__dolichum
Negative vs Positive	0	0	1.33335	p__Firmicutes; c__Bacilli; o__Lactobacillales; f__Lactobacillaceae; g__Lactobacillus; s__zeae
Negative vs Positive	0	0	1.33264	p__Lentisphaerae; c__[Lentisphaeria]; o__Victivallales; f__Victivallaceae; g__; s__
Negative vs Positive	0	0	1.31822	p__Proteobacteria; c__Betaproteobacteria; o__Burkholderiales; f__Oxalobacteraceae; g__Oxalobacter; s__formigenes
Negative vs Positive	0	0	1.31016	p__Firmicutes; c__Clostridia; o__Clostridiales; f__Lachnospiraceae; g__Butyrivibrio; s__crossotus
Negative vs Positive	0	0	1.30773	p__Firmicutes; c__Clostridia; o__Clostridiales; f__Ruminococcaceae; g__Oscillospira; s__
Negative vs Positive	0	0	1.29765	p__Firmicutes; c__Clostridia; o__Clostridiales; f__Christensenellaceae; g__; s__
Negative vs Positive	0	0	1.25874	p__Firmicutes; c__Clostridia; o__Clostridiales; f__Lachnospiraceae
Negative vs Positive	0	0	1.2505	p__Firmicutes; c__Clostridia; o__Clostridiales; f__Ruminococcaceae; g__Ruminococcus; s__
Negative vs Positive	0	0	1.2427	p__Proteobacteria; c__Gammaproteobacteria; o__Pasteurellales; f__Pasteurellaceae; g__Haemophilus; s__
Negative vs Positive	0	0	1.23244	p__Firmicutes; c__Clostridia; o__Clostridiales; f__; g__; s__
Negative vs Positive	0	0	1.22603	p__Tenericutes; c__Mollicutes; o__RF39; f__; g__; s__
Negative vs Positive	0	0	1.20597	p__Bacteroidetes; c__Bacteroidia; o__Bacteroidales; f__Prevotellaceae; g__Prevotella; s__melaninogenica
Negative vs Positive	0	0	1.19653	p__Bacteroidetes; c__Bacteroidia; o__Bacteroidales; f__Prevotellaceae; g__Prevotella; s__melaninogenica
Negative vs Positive	0	0	1.16463	p__Firmicutes; c__Clostridia; o__Clostridiales; f__; g__; s__
Negative vs Positive	0	0	1.13906	p__Firmicutes; c__Clostridia; o__Clostridiales; f__Ruminococcaceae; g__Ruminococcus; s__
Negative vs Positive	0	0	1.13574	p__Firmicutes; c__Clostridia; o__Clostridiales; f__Lachnospiraceae
Negative vs Positive	0	0	1.12787	p__Firmicutes; c__Clostridia; o__Clostridiales; f__Ruminococcaceae
Negative vs Positive	0	0	1.12496	p__Firmicutes; c__Clostridia; o__Clostridiales; f__Ruminococcaceae; g__; s__
Negative vs Positive	0	0	1.11629	p__Bacteroidetes; c__Bacteroidia; o__Bacteroidales; f__Bacteroidaceae; g__Bacteroides; s__ovatus
Negative vs Positive	0	0	1.11407	p__Firmicutes; c__Clostridia; o__Clostridiales; f__Ruminococcaceae; g__Ruminococcus; s__callidus
Negative vs Positive	0	0	1.10669	p__Firmicutes; c__Clostridia; o__Clostridiales; f__Ruminococcaceae; g__Ruminococcus; s__
Negative vs Positive	0	0	1.08946	p__Firmicutes; c__Clostridia; o__Clostridiales; f__; g__; s__
Negative vs Positive	0	0	1.08169	p__Proteobacteria; c__Deltaproteobacteria; o__Desulfovibrionales; f__Desulfovibrionaceae; g__; s__
Negative vs Positive	0	0	1.05165	p__Bacteroidetes; c__Bacteroidia; o__Bacteroidales; f__Bacteroidaceae; g__Bacteroides; s__caccae
Negative vs Positive	0	0	1.03919	p__Firmicutes; c__Clostridia; o__Clostridiales; f__Lachnospiraceae; g__Blautia; s__producta
Negative vs Positive	22.7904	0	1.02914	p__Firmicutes; c__Clostridia; o__Clostridiales; f__Ruminococcaceae; g__Ruminococcus; s__
Negative vs Positive	0	0	1.01203	p__Firmicutes; c__Clostridia; o__Clostridiales; f__[Tissierellaceae]; g__Peptoniphilus; s__
Negative vs Positive	15.2599	0	1.01029	p__Proteobacteria; c__Deltaproteobacteria; o__Desulfovibrionales; f__Desulfovibrionaceae; g__Desulfovibrio; s__
Negative vs Positive	0	0	1.00501	p__Firmicutes; c__Clostridia; o__Clostridiales; f__[Mogibacteriaceae]; g__; s__
Negative vs Positive	0	0	0.990291	p__Firmicutes; c__Clostridia; o__Clostridiales; f__Ruminococcaceae; g__; s__
Negative vs Positive	0	0	0.983912	p__Firmicutes; c__Clostridia; o__Clostridiales; f__; g__; s__
Negative vs Positive	0	0	0.983762	p__Firmicutes; c__Clostridia; o__Clostridiales; f__Ruminococcaceae; g__Ruminococcus; s__
Negative vs Positive	0	0	0.96876	p__Bacteroidetes; c__Bacteroidia; o__Bacteroidales; f__Porphyromonadaceae; g__Parabacteroides; s__
Negative vs Positive	0	0	0.965539	p__Firmicutes; c__Clostridia; o__Clostridiales; f__Lachnospiraceae; g__; s__
Negative vs Positive	0	0	0.957383	p__Actinobacteria; c__Actinobacteria; o__Actinomycetales; f__Corynebacteriaceae; g__Corynebacterium; s__
Negative vs Positive	0	0	0.946676	p__Bacteroidetes; c__Bacteroidia; o__Bacteroidales; f__Prevotellaceae; g__Prevotella; s__
Negative vs Positive	0	0	0.9243	p__Firmicutes; c__Clostridia; o__Clostridiales; f__; g__; s__
Negative vs Positive	0	0	0.919391	p__Firmicutes; c__Clostridia; o__Clostridiales; f__Ruminococcaceae; g__Anaerotruncus; s__
Negative vs Positive	0	0	0.913789	p__Firmicutes; c__Clostridia; o__Clostridiales; f__Lachnospiraceae; g__Dorea; s__
Negative vs Positive	0	0	0.909283	p__Firmicutes; c__Clostridia; o__Clostridiales; f__Ruminococcaceae; g__; s__
Negative vs Positive	0	0	0.905448	p__Firmicutes; c__Clostridia; o__Clostridiales; f__Ruminococcaceae; g__Ruminococcus
Negative vs Positive	0	0	0.890054	p__Firmicutes; c__Clostridia; o__Clostridiales; f__Ruminococcaceae; g__Oscillospira; s__
Negative vs Positive	0	0	0	p__Firmicutes; c__Clostridia; o__Clostridiales; f__Lachnospiraceae; g__Lachnospira; s__
Negative vs Positive	0	0	0.878345	p__Firmicutes; c__Clostridia; o__Clostridiales; f__Ruminococcaceae; g__; s__
Negative vs Positive	0	0	0.874225	p__Actinobacteria; c__Coriobacteriia; o__Coriobacteriales; f__Coriobacteriaceae; g__Collinsella; s__stercoris
Negative vs Positive	0	0	0.865137	p__Bacteroidetes; c__Bacteroidia; o__Bacteroidales; f__Bacteroidaceae; g__Bacteroides; s__
Negative vs Positive	0	0	0.84951	p__Bacteroidetes; c__Bacteroidia; o__Bacteroidales; f__Porphyromonadaceae; g__Porphyromonas; s__
Negative vs Positive	0	0	0.821092	p__Bacteroidetes; c__Bacteroidia; o__Bacteroidales; f__Bacteroidaceae; g__Bacteroides; s__uniformis
Negative vs Positive	0	0	0.815222	p__Firmicutes; c__Clostridia; o__Clostridiales; f__Ruminococcaceae; g__; s__
Negative vs Positive	0	0	0.813232	p__Firmicutes; c__Clostridia; o__Clostridiales; f__Ruminococcaceae; g__Oscillospira; s__
Negative vs Positive	0	0	0.773923	p__Firmicutes; c__Clostridia; o__Clostridiales; f__Ruminococcaceae
Negative vs Positive	0	0	0.756377	p__Bacteroidetes; c__Bacteroidia; o__Bacteroidales; f__Rikenellaceae; g__human; s__gut metagenome
Negative vs Positive	1.40561	0	0.753383	p__Firmicutes; c__Clostridia; o__Clostridiales; f__Christensenellaceae; g__; s__
Negative vs Positive	0	0	0.745468	p__Actinobacteria; c__Actinobacteria; o__Actinomycetales; f__Corynebacteriaceae; g__Corynebacterium
Negative vs Positive	0	0	0.735635	p__Bacteroidetes; c__Bacteroidia; o__Bacteroidales; f__[Odoribacteraceae]; g__Butyricimonas; s__
Negative vs Positive	0	0	0.719937	p__Bacteroidetes; c__Bacteroidia; o__Bacteroidales; f__Bacteroidaceae; g__Bacteroides; s__
Negative vs Positive	0	0	0.70839	p__Firmicutes; c__Erysipelotrichi; o__Erysipelotrichales; f__Erysipelotrichaceae; g__Clostridium; s__saccharogumia
Negative vs Positive	0	0	0.70478	p__Firmicutes; c__Clostridia; o__Clostridiales; f__[Tissierellaceae]; g__Peptoniphilus; s__
Negative vs Positive	0	0	0.701089	p__Firmicutes; c__Clostridia; o__Clostridiales; f__Ruminococcaceae
Negative vs Positive	0	0	0.682182	p__Firmicutes; c__Clostridia; o__Clostridiales; f__; g__; s__
Negative vs Positive	0	0	0.664558	p__Proteobacteria; c__Epsilonproteobacteria; o__Campylobacterales; f__Campylobacteraceae; g__Campylobacter; s__ureolyticus
Negative vs Positive	0	0	0.639725	p__Firmicutes; c__Clostridia; o__Clostridiales; f__; g__; s__
Negative vs Positive	0	0	0.638365	p__Bacteroidetes; c__Bacteroidia; o__Bacteroidales; f__[Barnesiellaceae]; g__; s__
Negative vs Positive	0	0	0.631794	p__Firmicutes; c__Clostridia; o__Clostridiales; f__Lachnospiraceae
Negative vs Positive	0	0	0.623703	p__Proteobacteria; c__Alphaproteobacteria; o__RF32; f__; g__; s__
Negative vs Positive	0	0	0.611703	p__Bacteroidetes; c__Bacteroidia; o__Bacteroidales; f__Rikenellaceae; g__Alistipes; s__massiliensis
Negative vs Positive	0	0	0.577457	p__Firmicutes; c__Clostridia; o__Clostridiales; f__Lachnospiraceae; g__[Ruminococcus]; s__
Negative vs Positive	0	0	0.561469	p__Firmicutes; c__Clostridia; o__Clostridiales; f__Veillonellaceae; g__Dialister; s__
Negative vs Positive	0	0	0.560342	p__Firmicutes; c__Clostridia; o__Clostridiales; f__Christensenellaceae; g__; s__
Negative vs Positive	0	0	0.554234	p__Bacteroidetes; c__Bacteroidia; o__Bacteroidales; f__S24-7; g__; s__
Negative vs Positive	0	0	0.535369	p__Firmicutes; c__Clostridia; o__Clostridiales; f__; g__; s__
Negative vs Positive	0	0	0.516616	p__Firmicutes; c__Clostridia; o__Clostridiales; f__Veillonellaceae; g__Phascolarctobacterium; s__
Negative vs Positive	0	0	0.50357	p__Firmicutes; c__Clostridia; o__Clostridiales; f__Lachnospiraceae; g__[Ruminococcus]; s__
Negative vs Positive	0	0	0.49918	p__Firmicutes; c__Clostridia; o__Clostridiales; f__; g__; s__
Negative vs Positive	0	0	0.496356	p__Firmicutes; c__Clostridia; o__Clostridiales; f__Veillonellaceae; g__Megasphaera; s__
Negative vs Positive	0	0	0.485432	p__Bacteroidetes; c__Bacteroidia; o__Bacteroidales; f__[Paraprevotellaceae]; g__Paraprevotella; s__
Negative vs Positive	0	0	0.483307	p__Firmicutes; c__Clostridia; o__Clostridiales; f__Christensenellaceae; g__; s__
Negative vs Positive	0	0	0.417048	p__Firmicutes; c__Clostridia; o__Clostridiales; f__Ruminococcaceae
Negative vs Positive	0	0	0.360881	p__Firmicutes; c__Clostridia; o__Clostridiales; f__Lachnospiraceae
Negative vs Positive	0	0	0.315285	p__Firmicutes; c__Clostridia; o__Clostridiales; f__Ruminococcaceae; g__Ruminococcus; s__
Negative vs Positive	0	0	0.293087	p__Firmicutes; c__Clostridia; o__Clostridiales; f__Lachnospiraceae; g__Blautia; s__producta
Negative vs T2DM	36.3036	100	49.5487	p__Firmicutes; c__Clostridia; o__Clostridiales; f__Ruminococcaceae; g__Faecalibacterium; s__prausnitzii
Negative vs T2DM	33.5686	92.8168	32.1858	p__Firmicutes; c__Erysipelotrichi; o__Erysipelotrichales; f__Erysipelotrichaceae; g__; s__
Negative vs T2DM	61.0754	77.642	100	p__Firmicutes; c__Clostridia; o__Clostridiales; f__Clostridiaceae; g__; s__
Negative vs T2DM	43.3597	71.2034	28.3093	p__Firmicutes; c__Clostridia; o__Clostridiales; f__Lachnospiraceae; g__; s__
Negative vs T2DM	41.7448	69.5775	34.1008	p__Firmicutes; c__Clostridia; o__Clostridiales
Negative vs T2DM	33.3278	47.9422	22.8578	p__Firmicutes; c__Clostridia; o__Clostridiales; f__Lachnospiraceae
Negative vs T2DM	45.6945	38.9153	10.5174	p__Actinobacteria; c__Actinobacteria; o__Actinomycetales; f__Micrococcaceae; g__Rothia; s__mucilaginosa
Negative vs T2DM	25.9477	37.5822	20.6122	p__Bacteroidetes; c__Bacteroidia; o__Bacteroidales; f__Prevotellaceae; g__Prevotella; s__copri
Negative vs T2DM	19.2709	36.9695	13.6579	p__Bacteroidetes; c__Bacteroidia; o__Bacteroidales; f__Bacteroidaceae; g__Bacteroides
Negative vs T2DM	26.2689	35.8408	18.6822	p__Bacteroidetes; c__Bacteroidia; o__Bacteroidales; f__Porphyromonadaceae; g__Parabacteroides; s__distasonis
Negative vs T2DM	16.3516	34.3698	28.1819	p__Firmicutes; c__Clostridia; o__Clostridiales; f__Lachnospiraceae; g__Clostridium
Negative vs T2DM	18.0585	33.3948	7.28865	p__Firmicutes; c__Bacilli
Negative vs T2DM	8.41753	31.2866	4.52319	p__Bacteroidetes; c__Bacteroidia; o__Bacteroidales; f__Prevotellaceae; g__Prevotella; s__
Negative vs T2DM	2.47028	27.7479	7.20366	p__Firmicutes; c__Clostridia; o__Clostridiales; f__Lachnospiraceae; g__; s__
Negative vs T2DM	18.9852	26.6147	6.60252	p__Bacteroidetes; c__Bacteroidia; o__Bacteroidales; f__Prevotellaceae; g__Prevotella; s__copri
Negative vs T2DM	0	24.8091	8.07142	p__Firmicutes; c__Clostridia; o__Clostridiales; f__Lachnospiraceae; g__Blautia; s__
Negative vs T2DM	14.7014	24.5692	21.33	p__Firmicutes; c__Clostridia; o__Clostridiales; f__Lachnospiraceae; g__[Ruminococcus]; s__torques
Negative vs T2DM	2.38284	22.9712	8.28021	p__Bacteroidetes; c__Bacteroidia; o__Bacteroidales; f__Bacteroidaceae; g__Bacteroides; s__uniformis
Negative vs T2DM	0	22.5212	3.83809	p__Firmicutes; c__Clostridia; o__Clostridiales; f__Lachnospiraceae; g__Blautia; s__obeum
Negative vs T2DM	0	22.4105	5.83	p__Firmicutes; c__Clostridia; o__Clostridiales; f__Lachnospiraceae; g__Blautia; s__
Negative vs T2DM	0	21.898	5.7859	p__Bacteroidetes; c__Bacteroidia; o__Bacteroidales; f__Prevotellaceae; g__Prevotella; s__melaninogenica
Negative vs T2DM	1.97529	19.0788	2.62485	p__Firmicutes; c__Clostridia; o__Clostridiales; f__; g__; s__
Negative vs T2DM	10.2486	17.7399	19.2274	p__Proteobacteria; c__Gammaproteobacteria; o__Enterobacteriales; f__Enterobacteriaceae
Negative vs T2DM	2.7932	17.6478	2.85364	p__Firmicutes; c__Clostridia; o__Clostridiales; f__Lachnospiraceae; g__Dorea; s__formicigenerans
Negative vs T2DM	100	14.1109	9.44676	p__Bacteroidetes; c__Bacteroidia; o__Bacteroidales; f__Prevotellaceae; g__Prevotella; s__
Negative vs T2DM	19.0383	14.0221	13.407	p__Firmicutes; c__Clostridia; o__Clostridiales; f__Ruminococcaceae; g__Faecalibacterium; s__prausnitzii
Negative vs T2DM	16.5295	13.9407	2.59908	p__Firmicutes; c__Clostridia; o__Clostridiales; f__[Tissierellaceae]; g__WAL_1855D; s__
Negative vs T2DM	7.25255	13.4677	13.2406	p__Bacteroidetes; c__Bacteroidia; o__Bacteroidales; f__Bacteroidaceae; g__Bacteroides; s__
Negative vs T2DM	8.44572	12.8978	3.37517	p__Firmicutes; c__Clostridia; o__Clostridiales; f__Lachnospiraceae; g__; s__
Negative vs T2DM	3.02251	12.4081	1.56879	p__Bacteroidetes; c__Bacteroidia; o__Bacteroidales; f__Rikenellaceae; g__Alistipes; s__indistinctus
Negative vs T2DM	17.979	12.2192	2.98169	p__Bacteroidetes; c__Bacteroidia; o__Bacteroidales; f__Rikenellaceae
Negative vs T2DM	6.25506	11.9015	9.628	p__Bacteroidetes; c__Bacteroidia; o__Bacteroidales; f__Porphyromonadaceae; g__Parabacteroides; s__
Negative vs T2DM	0.515529	11.6591	3.91304	p__Firmicutes; c__Clostridia; o__Clostridiales; f__Ruminococcaceae; g__Oscillospira; s__
Negative vs T2DM	19.1743	11.5683	7.62385	p__Verrucomicrobia; c__Verrucomicrobiae; o__Verrucomicrobiales; f__Verrucomicrobiaceae; g__Akkermansia; s__muciniphila
Negative vs T2DM	14.8443	11.4158	4.13703	p__Firmicutes; c__Clostridia; o__Clostridiales; f__Ruminococcaceae; g__Faecalibacterium; s__prausnitzii
Negative vs T2DM	0	10.9318	4.26543	p__Firmicutes; c__Clostridia; o__Clostridiales; f__Ruminococcaceae; g__Gemmiger; s__formicilis
Negative vs T2DM	60.5645	10.8452	5.75818	p__Firmicutes; c__Clostridia; o__Clostridiales; f__Lachnospiraceae; g__Shuttleworthia; s__
Negative vs T2DM	11.8246	10.8452	2.62016	p__Firmicutes; c__Clostridia; o__Clostridiales; f__Ruminococcaceae; g__Oscillospira; s__
Negative vs T2DM	15.5338	10.7826	13.0937	p__Firmicutes; c__Clostridia; o__Clostridiales; f__Ruminococcaceae; g__Faecalibacterium; s__prausnitzii
Negative vs T2DM	10.8165	9.42562	2.76685	p__Firmicutes; c__Clostridia; o__Clostridiales; f__Lachnospiraceae
Negative vs T2DM	3.87897	9.21762	0.988933	p__Bacteroidetes; c__Bacteroidia; o__Bacteroidales; f__Prevotellaceae; g__Prevotella; s__
Negative vs T2DM	0	9.0136	0.476931	p__Firmicutes; c__Clostridia; o__Clostridiales; f__Ruminococcaceae
Negative vs T2DM	1.96877	8.89866	5.88888	p__Firmicutes; c__Clostridia; o__Clostridiales; f__Lachnospiraceae; g__Lachnospira; s__
Negative vs T2DM	0	8.85238	8.63776	p__Proteobacteria; c__Gammaproteobacteria; o__Pasteurellales; f__Pasteurellaceae; g__Haemophilus; s__parainfluenzae
Negative vs T2DM	0	8.72851	1.90226	p__Actinobacteria; c__Actinobacteria; o__Actinomycetales; f__Actinomycetaceae; g__Varibaculum; s__
Negative vs T2DM	10.0333	8.70409	3.78865	p__Firmicutes; c__Clostridia; o__Clostridiales; f__Lachnospiraceae; g__Roseburia; s__faecis
Negative vs T2DM	0.0970127	8.46329	2.11728	p__Firmicutes; c__Clostridia; o__Clostridiales; f__Ruminococcaceae; g__Oscillospira; s__
Negative vs T2DM	0	8.37837	1.84565	p__Firmicutes; c__Clostridia; o__Clostridiales; f__Lachnospiraceae; g__Coprococcus; s__
Negative vs T2DM	0	8.32412	1.08697	p__Firmicutes; c__Clostridia; o__Clostridiales; f__Ruminococcaceae; g__; s__
Negative vs T2DM	0	7.70164	3.31258	p__Firmicutes; c__Clostridia; o__Clostridiales; f__Ruminococcaceae; g__Oscillospira; s__
Negative vs T2DM	30.5892	7.08073	3.47267	p__Bacteroidetes; c__Bacteroidia; o__Bacteroidales; f__Prevotellaceae; g__Prevotella; s__nigrescens
Negative vs T2DM	20.5539	6.70452	4.12873	p__Actinobacteria; c__Actinobacteria; o__Actinomycetales; f__Corynebacteriaceae; g__Corynebacterium
Negative vs T2DM	1.66855	6.70452	0.697698	p__Proteobacteria; c__Epsilonproteobacteria; o__Campylobacterales; f__Campylobacteraceae; g__Campylobacter; s__ureolyticus
Negative vs T2DM	0	6.59865	2.27775	p__Fusobacteria; c__Fusobacteriia; o__Fusobacteriales; f__Fusobacteriaceae; g__Fusobacterium; s__
Negative vs T2DM	0.303265	6.40093	6.26967	p__Proteobacteria; c__Gammaproteobacteria; o__Enterobacteriales; f__Enterobacteriaceae
Negative vs T2DM	2.93846	6.34747	3.57987	p__Firmicutes; c__Clostridia; o__Clostridiales; f__Veillonellaceae; g__Veillonella; s__parvula
Negative vs T2DM	0	5.66975	2.65072	p__Firmicutes; c__Clostridia; o__Clostridiales; f__Ruminococcaceae; g__Ruminococcus; s__
Negative vs T2DM	3.07072	5.4409	5.4345	p__Firmicutes; c__Bacilli; o__Lactobacillales; f__Streptococcaceae; g__Streptococcus; s__
Negative vs T2DM	0	4.89538	6.52639	p__Firmicutes; c__Clostridia; o__Clostridiales; f__Lachnospiraceae; g__Clostridium; s__clostridioforme
Negative vs T2DM	0	2.71372	3.32626	p__Firmicutes; c__Bacilli; o__Lactobacillales; f__Streptococcaceae; g__Streptococcus; s__infantis
Negative vs T2DM	0	2.57131	4.78417	p__Firmicutes; c__Clostridia; o__Clostridiales; f__Veillonellaceae; g__Veillonella; s__dispar
Negative vs T2DM	65.1351	0	11.1522	p__Firmicutes; c__Bacilli; o__Bacillales; f__Planococcaceae
Negative vs T2DM	61.0934	0	3.50357	p__Firmicutes; c__Bacilli; o__Lactobacillales; f__Lactobacillaceae; g__Lactobacillus; s__
Negative vs T2DM	49.9904	0	14.1126	p__Firmicutes; c__Clostridia; o__Clostridiales; f__Veillonellaceae; g__Acidaminococcus; s__
Negative vs T2DM	47.4047	0	4.52034	p__Firmicutes; c__Clostridia; o__Clostridiales; f__; g__; s__
Negative vs T2DM	46.7727	0	1.50581	p__Firmicutes; c__Clostridia; o__Clostridiales; f__Ruminococcaceae; g__Oscillospira; s__
Negative vs T2DM	42.6531	0	3.68437	p__Firmicutes; c__Clostridia; o__Clostridiales; f__Ruminococcaceae; g__Ruminococcus; s__bromii
Negative vs T2DM	41.9033	0	1.05916	p__Firmicutes; c__Clostridia; o__Clostridiales; f__; g__; s__
Negative vs T2DM	38.4957	0	1.55793	p__Firmicutes; c__Clostridia; o__Clostridiales; f__[Tissierellaceae]; g__Anaerococcus; s__
Negative vs T2DM	36.6224	0	0.767216	p__Proteobacteria; c__Deltaproteobacteria; o__Desulfovibrionales; f__Desulfovibrionaceae; g__Desulfovibrio; s__
Negative vs T2DM	34.9284	0	12.49	p__Firmicutes; c__Clostridia; o__Clostridiales; f__Lachnospiraceae; g__Dorea; s__
Negative vs T2DM	34.3436	0	0.82675	p__Tenericutes; c__Mollicutes; o__RF39; f__; g__; s__
Negative vs T2DM	34.3015	0	3.42125	p__Firmicutes; c__Clostridia; o__Clostridiales; f__[Tissierellaceae]; g__Anaerococcus; s__
Negative vs T2DM	32.2856	0	7.22522	p__Firmicutes; c__Bacilli; o__Lactobacillales; f__Streptococcaceae; g__Streptococcus; s__
Negative vs T2DM	32.2113	0	0.297165	p__Bacteroidetes; c__Bacteroidia; o__Bacteroidales; f__Bacteroidaceae; g__Bacteroides; s__
Negative vs T2DM	31.1889	0	2.06304	p__Bacteroidetes; c__Bacteroidia; o__Bacteroidales; f__Prevotellaceae; g__Prevotella; s__
Negative vs T2DM	30.8613	0	13.6559	p__Firmicutes; c__Clostridia; o__Clostridiales; f__Clostridiaceae; g__SMB53; s__
Negative vs T2DM	30.5427	0	11.786	p__Proteobacteria; c__Betaproteobacteria; o__Neisseriales; f__Neisseriaceae; g__Neisseria
Negative vs T2DM	29.6654	0	2.01492	p__Firmicutes; c__Clostridia; o__Clostridiales; f__Ruminococcaceae; g__; s__
Negative vs T2DM	29.2738	0	0.95565	p__Firmicutes; c__Clostridia; o__Clostridiales; f__Lachnospiraceae; g__Lachnospira; s__
Negative vs T2DM	28.7767	0	3.72223	p__Firmicutes; c__Clostridia; o__Clostridiales; f__Veillonellaceae; g__Megasphaera; s__
Negative vs T2DM	27.9195	0	0.350455	p__Firmicutes; c__Erysipelotrichi; o__Erysipelotrichales; f__Erysipelotrichaceae; g__Coprobacillus; s__cateniformis
Negative vs T2DM	27.2338	0	0.870546	p__Firmicutes; c__Bacilli; o__Lactobacillales; f__Streptococcaceae; g__Streptococcus; s__anginosus
Negative vs T2DM	26.1939	0	2.04993	p__Firmicutes; c__Clostridia; o__Clostridiales; f__Ruminococcaceae; g__Oscillospira; s__
Negative vs T2DM	25.1775	0	2.23969	p__Firmicutes; c__Clostridia; o__Clostridiales; f__Ruminococcaceae; g__Oscillospira; s__
Negative vs T2DM	24.5524	0	1.0137	p__Firmicutes; c__Clostridia; o__Clostridiales; f__; g__; s__
Negative vs T2DM	24.0634	0	2.7196	p__Firmicutes; c__Clostridia; o__Clostridiales; f__Lachnospiraceae; g__Clostridium; s__colinum
Negative vs T2DM	23.8768	0	3.9555	p__Firmicutes; c__Clostridia; o__Clostridiales; f__; g__; s__
Negative vs T2DM	23.8731	0	0.400884	p__Bacteroidetes; c__Bacteroidia; o__Bacteroidales; f__[Barnesiellaceae]
Negative vs T2DM	22.5368	0	1.14497	p__Firmicutes; c__Clostridia; o__Clostridiales; f__Lachnospiraceae; g__Coprococcus; s__
Negative vs T2DM	22.126	0	1.21799	p__Firmicutes; c__Clostridia; o__Clostridiales; f__Ruminococcaceae; g__; s__
Negative vs T2DM	21.8052	0	0.614103	p__Proteobacteria; c__Deltaproteobacteria; o__Desulfovibrionales; f__Desulfovibrionaceae; g__Bilophila; s__
Negative vs T2DM	21.5105	0	1.69864	p__Bacteroidetes; c__Bacteroidia; o__Bacteroidales; f__Prevotellaceae; g__Prevotella; s__copri
Negative vs T2DM	20.7844	0	0.92204	p__Proteobacteria; c__Epsilonproteobacteria; o__Campylobacterales; f__Campylobacteraceae; g__Campylobacter; s__
Negative vs T2DM	20.5163	0	0.553461	p__Firmicutes; c__Clostridia; o__Clostridiales; f__Ruminococcaceae; g__Oscillospira; s__
Negative vs T2DM	20.0649	0	2.60823	p__Firmicutes; c__Clostridia; o__Clostridiales; f__Ruminococcaceae; g__; s__
Negative vs T2DM	19.7374	0	4.97487	p__Firmicutes; c__Clostridia; o__Clostridiales; f__Lachnospiraceae; g__; s__
Negative vs T2DM	19.4446	0	1.60909	p__Firmicutes; c__Clostridia; o__Clostridiales; f__Christensenellaceae; g__; s__
Negative vs T2DM	19.3948	0	2.47741	p__Firmicutes; c__Clostridia; o__Clostridiales; f__Lachnospiraceae; g__Coprococcus; s__
Negative vs T2DM	18.9422	0	1.45951	p__Firmicutes; c__Clostridia; o__Clostridiales; f__Ruminococcaceae; g__Oscillospira; s__
Negative vs T2DM	18.9144	0	7.9109	p__Firmicutes; c__Clostridia; o__Clostridiales; f__Ruminococcaceae
Negative vs T2DM	18.6201	0	1.73506	p__Firmicutes; c__Clostridia; o__Clostridiales; f__Ruminococcaceae; g__; s__
Negative vs T2DM	18.232	0	1.0775	p__Firmicutes; c__Erysipelotrichi; o__Erysipelotrichales; f__Erysipelotrichaceae; g__[Eubacterium]; s__dolichum
Negative vs T2DM	18.17	0	1.04642	p__Actinobacteria; c__Actinobacteria; o__Actinomycetales; f__Corynebacteriaceae; g__Corynebacterium
Negative vs T2DM	17.9768	0	1.78477	p__Firmicutes; c__Clostridia; o__Clostridiales; f__Ruminococcaceae; g__; s__
Negative vs T2DM	17.6608	0	3.38712	p__Firmicutes; c__Erysipelotrichi; o__Erysipelotrichales; f__Erysipelotrichaceae; g__[Eubacterium]; s__biforme
Negative vs T2DM	17.4053	0	2.04742	p__Firmicutes; c__Clostridia; o__Clostridiales; f__Lachnospiraceae; g__Coprococcus; s__
Negative vs T2DM	16.6472	0	4.09685	p__Firmicutes; c__Erysipelotrichi; o__Erysipelotrichales; f__Erysipelotrichaceae; g__Clostridium; s__spiroforme
Negative vs T2DM	16.4309	0	1.62319	p__Firmicutes; c__Clostridia; o__Clostridiales; f__Ruminococcaceae; g__Faecalibacterium; s__prausnitzii
Negative vs T2DM	16.0054	0	2.19838	p__Firmicutes; c__Clostridia; o__Clostridiales; f__Lachnospiraceae; g__; s__
Negative vs T2DM	15.9835	0	0.476705	p__Firmicutes; c__Clostridia; o__Clostridiales; f__; g__; s__
Negative vs T2DM	15.7833	0	2.53279	p__Bacteroidetes; c__Bacteroidia; o__Bacteroidales; f__Prevotellaceae; g__Prevotella; s__
Negative vs T2DM	15.6469	0	3.92572	p__Firmicutes; c__Clostridia; o__Clostridiales; f__Lachnospiraceae; g__Coprococcus; s__catus
Negative vs T2DM	15.4783	0	1.94006	p__Firmicutes; c__Clostridia; o__Clostridiales; f__[Tissierellaceae]; g__Peptoniphilus; s__
Negative vs T2DM	15.3193	0	3.94822	p__Firmicutes; c__Clostridia; o__Clostridiales; f__Ruminococcaceae; g__Oscillospira; s__
Negative vs T2DM	15.3184	0	2.38051	p__Firmicutes; c__Clostridia; o__Clostridiales; f__Ruminococcaceae; g__; s__
Negative vs T2DM	14.5563	0	1.55425	p__Firmicutes; c__Clostridia; o__Clostridiales; f__Lachnospiraceae; g__; s__
Negative vs T2DM	14.4803	0	0.555054	p__Firmicutes; c__Clostridia; o__Clostridiales; f__Lachnospiraceae; g__Blautia
Negative vs T2DM	14.331	0	2.53912	p__Firmicutes; c__Clostridia; o__Clostridiales; f__Lachnospiraceae; g__; s__
Negative vs T2DM	13.5123	0	3.51938	p__Firmicutes; c__Clostridia; o__Clostridiales; f__Lachnospiraceae; g__Shuttleworthia; s__
Negative vs T2DM	13.4326	0	1.69393	p__Proteobacteria; c__Gammaproteobacteria; o__Enterobacteriales; f__Enterobacteriaceae
Negative vs T2DM	12.3533	0	1.67053	p__Bacteroidetes; c__Bacteroidia; o__Bacteroidales; f__Prevotellaceae; g__Prevotella; s__nanceiensis
Negative vs T2DM	11.5632	0	2.08143	p__Actinobacteria; c__Actinobacteria; o__Actinomycetales; f__Corynebacteriaceae; g__Corynebacterium
Negative vs T2DM	11.5103	0	0.88418	p__Firmicutes; c__Clostridia; o__Clostridiales; f__Ruminococcaceae
Negative vs T2DM	11.3962	0	3.32216	p__Firmicutes; c__Clostridia; o__Clostridiales; f__Ruminococcaceae; g__Ruminococcus; s__
Negative vs T2DM	11.1045	0	2.95469	p__Firmicutes; c__Clostridia; o__Clostridiales; f__Ruminococcaceae; g__Ruminococcus; s__
Negative vs T2DM	11.0625	0	3.48011	p__Firmicutes; c__Clostridia; o__Clostridiales; f__Lachnospiraceae; g__Coprococcus; s__eutactus
Negative vs T2DM	10.9309	0	3.61368	p__Firmicutes; c__Clostridia; o__Clostridiales; f__Lachnospiraceae; g__Ruminococcus; s__lactaris
Negative vs T2DM	10.8837	0	2.10445	p__Firmicutes; c__Clostridia; o__Clostridiales; f__Ruminococcaceae
Negative vs T2DM	10.8703	0	2.76564	p__Firmicutes; c__Clostridia; o__Clostridiales; f__Ruminococcaceae
Negative vs T2DM	10.4045	0	2.3412	p__Actinobacteria; c__Actinobacteria; o__Actinomycetales; f__Corynebacteriaceae; g__Corynebacterium; s__
Negative vs T2DM	10.0819	0	0.7638	p__Proteobacteria; c__Alphaproteobacteria; o__RF32; f__; g__; s__
Negative vs T2DM	9.93643	0	1.00498	p__Bacteroidetes; c__Bacteroidia; o__Bacteroidales; f__Bacteroidaceae; g__Bacteroides; s__ovatus
Negative vs T2DM	9.79828	0	0.655788	p__Firmicutes; c__Clostridia; o__Clostridiales; f__Ruminococcaceae; g__Ruminococcus; s__callidus
Negative vs T2DM	9.46536	0	1.75275	p__Actinobacteria; c__Actinobacteria; o__Bifidobacteriales; f__Bifidobacteriaceae; g__Bifidobacterium; s__bifidum
Negative vs T2DM	9.37452	0	3.57278	p__Firmicutes; c__Clostridia; o__Clostridiales; f__Ruminococcaceae; g__Ruminococcus; s__bromii
Negative vs T2DM	9.32869	0	0.544474	p__Tenericutes; c__RF3; o__ML615J-28; f__; g__; s__
Negative vs T2DM	9.09195	0	1.30789	p__Firmicutes; c__Clostridia; o__Clostridiales; f__[Mogibacteriaceae]; g__; s__
Negative vs T2DM	8.86672	0	1.37902	p__Tenericutes; c__Mollicutes; o__RF39; f__; g__; s__
Negative vs T2DM	8.82914	0	1.30517	p__Firmicutes; c__Clostridia; o__Clostridiales; f__[Tissierellaceae]; g__Peptoniphilus; s__
Negative vs T2DM	8.41595	0	1.95335	p__Firmicutes; c__Clostridia; o__Clostridiales; f__Lachnospiraceae; g__Coprococcus; s__
Negative vs T2DM	8.15405	0	0.195386	p__Firmicutes; c__Clostridia; o__Clostridiales; f__Lachnospiraceae; g__; s__
Negative vs T2DM	7.63037	0	0.697634	p__Firmicutes; c__Clostridia; o__Clostridiales; f__Ruminococcaceae; g__Oscillospira; s__
Negative vs T2DM	7.59369	0	8.47048	p__Firmicutes; c__Clostridia; o__Clostridiales; f__Clostridiaceae; g__Clostridium; s__
Negative vs T2DM	7.52866	0	1.60585	p__Firmicutes; c__Clostridia; o__Clostridiales; f__Ruminococcaceae; g__; s__
Negative vs T2DM	7.36508	0	2.20409	p__Firmicutes; c__Clostridia; o__Clostridiales; f__Ruminococcaceae; g__Oscillospira; s__
Negative vs T2DM	7.18371	0	1.09196	p__Firmicutes; c__Clostridia; o__Clostridiales; f__Ruminococcaceae
Negative vs T2DM	7.07505	0	0.658315	p__Bacteroidetes; c__Bacteroidia; o__Bacteroidales; f__[Paraprevotellaceae]; g__[Prevotella]; s__
Negative vs T2DM	7.05656	0	2.74166	p__Bacteroidetes; c__Bacteroidia; o__Bacteroidales; f__Prevotellaceae; g__Prevotella; s__pallens
Negative vs T2DM	7.03943	0	0.873641	p__Bacteroidetes; c__Bacteroidia; o__Bacteroidales; f__Bacteroidaceae; g__Bacteroides; s__caccae
Negative vs T2DM	6.94757	0	2.06845	p__Actinobacteria; c__Actinobacteria; o__Actinomycetales; f__Micrococcaceae; g__Rothia; s__mucilaginosa
Negative vs T2DM	6.91788	0	0.725535	p__Firmicutes; c__Clostridia; o__Clostridiales; f__Lachnospiraceae; g__Dorea; s__
Negative vs T2DM	6.50554	0	1.90602	p__Firmicutes; c__Clostridia; o__Clostridiales; f__Lachnospiraceae
Negative vs T2DM	6.04191	0	2.20872	p__Bacteroidetes; c__Bacteroidia; o__Bacteroidales; f__Bacteroidaceae; g__Bacteroides; s__
Negative vs T2DM	5.89998	0	3.63823	p__Firmicutes; c__Clostridia; o__Clostridiales; f__Lachnospiraceae
Negative vs T2DM	5.77617	0	3.71251	p__Firmicutes; c__Clostridia; o__Clostridiales; f__Lachnospiraceae; g__; s__
Negative vs T2DM	5.61977	0	0.0840904	p__Firmicutes; c__Clostridia; o__Clostridiales; f__Ruminococcaceae; g__; s__
Negative vs T2DM	5.54756	0	2.19888	p__Firmicutes; c__Clostridia; o__Clostridiales; f__; g__; s__
Negative vs T2DM	5.37521	0	2.76984	p__Firmicutes; c__Clostridia; o__Clostridiales; f__Ruminococcaceae; g__; s__
Negative vs T2DM	5.32961	0	3.57008	p__Firmicutes; c__Clostridia; o__Clostridiales; f__; g__; s__
Negative vs T2DM	5.32516	0	1.43917	p__Firmicutes; c__Clostridia; o__Clostridiales; f__Lachnospiraceae; g__Clostridium; s__aldenense
Negative vs T2DM	5.1249	0	1.02536	p__Proteobacteria; c__Deltaproteobacteria; o__Desulfovibrionales; f__Desulfovibrionaceae; g__; s__
Negative vs T2DM	5.10812	0	5.41211	p__Firmicutes; c__Clostridia; o__Clostridiales; f__Lachnospiraceae; g__Blautia; s__
Negative vs T2DM	5.0067	0	0.665299	p__Firmicutes; c__Clostridia; o__Clostridiales; f__Ruminococcaceae; g__; s__
Negative vs T2DM	4.83968	0	0.896351	p__Firmicutes; c__Clostridia; o__Clostridiales; f__Lachnospiraceae; g__; s__
Negative vs T2DM	4.61134	0	0.879018	p__Bacteroidetes; c__Bacteroidia; o__Bacteroidales; f__Bacteroidaceae; g__Bacteroides; s__
Negative vs T2DM	4.58204	0	0.621946	p__Firmicutes; c__Clostridia; o__Clostridiales; f__Lachnospiraceae; g__Anaerostipes; s__
Negative vs T2DM	4.54496	0	1.95349	p__Firmicutes; c__Clostridia; o__Clostridiales; f__Ruminococcaceae
Negative vs T2DM	4.30576	0	3.79099	p__Firmicutes; c__Clostridia; o__Clostridiales; f__Lachnospiraceae; g__Coprococcus; s__eutactus
Negative vs T2DM	4.11202	0	0.971346	p__Bacteroidetes; c__Bacteroidia; o__Bacteroidales; f__Bacteroidaceae; g__Bacteroides; s__eggerthii
Negative vs T2DM	4.03534	0	4.45693	p__Firmicutes; c__Clostridia; o__Clostridiales; f__Lachnospiraceae; g__Roseburia; s__inulinivorans
Negative vs T2DM	3.9202	0	0.538306	p__Firmicutes; c__Clostridia; o__Clostridiales; f__[Mogibacteriaceae]; g__; s__
Negative vs T2DM	3.85	0	3.44208	p__Firmicutes; c__Clostridia; o__Clostridiales; f__Clostridiaceae; g__Clostridium; s__celatum
Negative vs T2DM	3.52315	0	1.83138	p__Firmicutes; c__Clostridia; o__Clostridiales; f__Lachnospiraceae; g__Coprococcus; s__
Negative vs T2DM	3.45946	0	1.52813	p__Firmicutes; c__Erysipelotrichi; o__Erysipelotrichales; f__Erysipelotrichaceae; g__Holdemania; s__
Negative vs T2DM	3.4209	0	3.10361	p__Firmicutes; c__Clostridia; o__Clostridiales; f__; g__; s__
Negative vs T2DM	3.2388	0	1.43594	p__Firmicutes; c__Clostridia; o__Clostridiales; f__Lachnospiraceae; g__Roseburia; s__
Negative vs T2DM	3.17038	0	0.845961	p__Firmicutes; c__Clostridia; o__Clostridiales; f__Ruminococcaceae; g__Ruminococcus; s__callidus
Negative vs T2DM	3.15253	0	0.810379	p__Firmicutes; c__Clostridia; o__Clostridiales; f__Ruminococcaceae; g__Ruminococcus; s__
Negative vs T2DM	2.90975	0	1.52751	p__Bacteroidetes; c__Bacteroidia; o__Bacteroidales; f__Prevotellaceae; g__Prevotella; s__
Negative vs T2DM	2.78473	0	0.976746	p__Bacteroidetes; c__Bacteroidia; o__Bacteroidales; f__Bacteroidaceae; g__Bacteroides; s__
Negative vs T2DM	2.64058	0	2.02487	p__Proteobacteria; c__Betaproteobacteria; o__Burkholderiales; f__Alcaligenaceae; g__Sutterella; s__
Negative vs T2DM	2.29431	0	2.92725	p__Firmicutes; c__Clostridia; o__Clostridiales; f__Lachnospiraceae; g__; s__
Negative vs T2DM	2.28832	0	0.147403	p__Bacteroidetes; c__Bacteroidia; o__Bacteroidales; f__Porphyromonadaceae; g__Porphyromonas; s__
Negative vs T2DM	2.21164	0	1.86452	p__Firmicutes; c__Clostridia; o__Clostridiales; f__Ruminococcaceae; g__Oscillospira; s__
Negative vs T2DM	2.19518	0	2.68082	p__Firmicutes; c__Clostridia; o__Clostridiales; f__Lachnospiraceae
Negative vs T2DM	2.13503	0	0.82564	p__Firmicutes; c__Erysipelotrichi; o__Erysipelotrichales; f__Erysipelotrichaceae; g__Holdemania; s__
Negative vs T2DM	2.11211	0	2.31147	p__Firmicutes; c__Clostridia; o__Clostridiales
Negative vs T2DM	2.0999	0	5.2907	p__Proteobacteria; c__Gammaproteobacteria; o__Pseudomonadales; f__Moraxellaceae; g__Acinetobacter
Negative vs T2DM	2.0502	0	0.461304	p__Firmicutes; c__Clostridia; o__Clostridiales; f__Ruminococcaceae; g__Ruminococcus
Negative vs T2DM	2.02245	0	0.567997	p__Firmicutes; c__Clostridia; o__Clostridiales; f__Lachnospiraceae; g__Blautia; s__producta
Negative vs T2DM	2.00869	0	1.75887	p__Firmicutes; c__Clostridia; o__Clostridiales; f__Lachnospiraceae; g__; s__
Negative vs T2DM	1.98051	0	1.72952	p__Bacteroidetes; c__Bacteroidia; o__Bacteroidales; f__[Paraprevotellaceae]; g__Paraprevotella; s__
Negative vs T2DM	1.94125	0	2.42565	p__Proteobacteria; c__Betaproteobacteria; o__Burkholderiales; f__Alcaligenaceae; g__Sutterella; s__
Negative vs T2DM	1.82792	0	2.44999	p__Firmicutes; c__Clostridia; o__Clostridiales; f__Ruminococcaceae; g__Ruminococcus; s__flavefaciens
Negative vs T2DM	1.80475	0	1.21653	p__Firmicutes; c__Clostridia; o__Clostridiales; f__Lachnospiraceae; g__; s__
Negative vs T2DM	1.72951	0	0.6704	p__Firmicutes; c__Clostridia; o__Clostridiales; f__[Mogibacteriaceae]; g__; s__
Negative vs T2DM	1.65513	0	4.44375	p__Actinobacteria; c__Actinobacteria; o__Bifidobacteriales; f__Bifidobacteriaceae; g__Bifidobacterium; s__adolescentis
Negative vs T2DM	1.43371	0	0.805684	p__Actinobacteria; c__Coriobacteriia; o__Coriobacteriales; f__Coriobacteriaceae; g__Collinsella; s__stercoris
Negative vs T2DM	1.42677	0	1.372	p__Firmicutes; c__Clostridia; o__Clostridiales; f__Veillonellaceae; g__Veillonella; s__
Negative vs T2DM	1.40519	0	2.10244	p__Firmicutes; c__Clostridia; o__Clostridiales; f__Ruminococcaceae; g__Ruminococcus; s__
Negative vs T2DM	1.38877	0	1.82864	p__Firmicutes; c__Clostridia; o__Clostridiales; f__Lachnospiraceae; g__; s__
Negative vs T2DM	1.29308	0	0.569271	p__Firmicutes; c__Clostridia; o__Clostridiales; f__Veillonellaceae; g__Phascolarctobacterium; s__
Negative vs T2DM	1.15555	0	1.85382	p__Bacteroidetes; c__Bacteroidia; o__Bacteroidales; f__[Barnesiellaceae]; g__; s__
Negative vs T2DM	0.786127	0	1.3465	p__Bacteroidetes; c__Bacteroidia; o__Bacteroidales; f__[Paraprevotellaceae]; g__Paraprevotella; s__
Negative vs T2DM	0.767145	0	1.0159	p__Firmicutes; c__Clostridia; o__Clostridiales; f__Lachnospiraceae; g__Lachnospira; s__
Negative vs T2DM	0.51428	0	2.65322	p__Proteobacteria; c__Gammaproteobacteria; o__Pasteurellales; f__Pasteurellaceae; g__Aggregatibacter; s__
Negative vs T2DM	0.21205	0	1.11759	p__Firmicutes; c__Clostridia; o__Clostridiales; f__Veillonellaceae; g__Dialister; s__
Negative vs T2DM	0.208139	0	0.48028	p__Bacteroidetes; c__Bacteroidia; o__Bacteroidales; f__[Odoribacteraceae]; g__Odoribacter; s__
Negative vs T2DM	0.121936	0	0.731237	p__Firmicutes; c__Clostridia; o__Clostridiales; f__Ruminococcaceae; g__Ruminococcus; s__
Negative vs T2DM	0.104353	0	1.2596	p__Bacteroidetes; c__Bacteroidia; o__Bacteroidales; f__Bacteroidaceae; g__Bacteroides; s__
Negative vs T2DM	0.0986512	0	0.728895	p__Firmicutes; c__Clostridia; o__Clostridiales; f__Veillonellaceae; g__Megasphaera; s__
Negative vs T2DM	0	0	0.895209	p__Firmicutes; c__Clostridia; o__Clostridiales; f__Ruminococcaceae
Negative vs T2DM	0	0	1.73514	p__Firmicutes; c__Clostridia; o__Clostridiales; f__Ruminococcaceae
Negative vs T2DM	0	0	5.3879	p__Firmicutes; c__Clostridia; o__Clostridiales; f__Ruminococcaceae; g__Faecalibacterium; s__prausnitzii
Negative vs T2DM	0	0	0.20625	p__Firmicutes; c__Clostridia; o__Clostridiales; f__Ruminococcaceae; g__Faecalibacterium; s__prausnitzii
Negative vs T2DM	0	0	0.463671	p__Firmicutes; c__Clostridia; o__Clostridiales; f__Ruminococcaceae; g__; s__
Negative vs T2DM	0	0	1.21125	p__Cyanobacteria; c__Chloroplast; o__Streptophyta; f__; g__; s__
Negative vs T2DM	0	0	1.01248	p__Cyanobacteria; c__Chloroplast; o__Streptophyta; f__; g__; s__
Negative vs T2DM	0	0	1.23474	p__Proteobacteria; c__Gammaproteobacteria; o__Pseudomonadales; f__Pseudomonadaceae; g__Pseudomonas; s__veronii
Negative vs T2DM	0	0	5.49791	p__Proteobacteria; c__Gammaproteobacteria; o__Pseudomonadales; f__Pseudomonadaceae; g__Pseudomonas; s__fragi
Negative vs T2DM	0	0	3.47394	p__Proteobacteria; c__Gammaproteobacteria; o__Pseudomonadales; f__Moraxellaceae; g__Enhydrobacter
Negative vs T2DM	0	0	0.615715	p__Verrucomicrobia; c__Verrucomicrobiae; o__Verrucomicrobiales; f__Verrucomicrobiaceae; g__Akkermansia; s__muciniphila
Negative vs T2DM	0	0	3.01698	p__Verrucomicrobia; c__Verrucomicrobiae; o__Verrucomicrobiales; f__Verrucomicrobiaceae; g__Akkermansia; s__muciniphila
Negative vs T2DM	0	0	1.5065	p__Proteobacteria; c__Alphaproteobacteria; o__RF32; f__; g__; s__
Negative vs T2DM	0	0	0.797051	p__Proteobacteria; c__Alphaproteobacteria; o__RF32; f__; g__; s__
Negative vs T2DM	0	0	0.667705	p__Proteobacteria; c__Alphaproteobacteria; o__RF32; f__; g__; s__
Negative vs T2DM	0	0	0.315293	p__Proteobacteria; c__Alphaproteobacteria; o__RF32; f__; g__; s__
Negative vs T2DM	0	0	6.14552	p__Proteobacteria; c__Gammaproteobacteria; o__Pseudomonadales; f__Pseudomonadaceae; g__Pseudomonas
Negative vs T2DM	0	0	1.81576	p__Bacteroidetes; c__Bacteroidia; o__Bacteroidales; f__[Paraprevotellaceae]; g__Paraprevotella; s__
Negative vs T2DM	0	0	2.13234	p__Bacteroidetes; c__Bacteroidia; o__Bacteroidales; f__[Paraprevotellaceae]; g__Paraprevotella; s__
Negative vs T2DM	0	0	0.833304	p__Bacteroidetes; c__Bacteroidia; o__Bacteroidales; f__[Barnesiellaceae]; g__; s__
Negative vs T2DM	0	0	1.5105	p__Bacteroidetes; c__Bacteroidia; o__Bacteroidales; f__[Paraprevotellaceae]; g__[Prevotella]; s__
Negative vs T2DM	0	0	0.655946	p__Bacteroidetes; c__Bacteroidia; o__Bacteroidales; f__[Paraprevotellaceae]; g__[Prevotella]; s__
Negative vs T2DM	0	0	0.579772	p__Bacteroidetes; c__Bacteroidia; o__Bacteroidales; f__[Paraprevotellaceae]; g__[Prevotella]; s__
Negative vs T2DM	0	0	1.67139	p__Bacteroidetes; c__Bacteroidia; o__Bacteroidales; f__Prevotellaceae; g__Prevotella; s__nanceiensis
Negative vs T2DM	0	0	0.767969	p__Bacteroidetes; c__Bacteroidia; o__Bacteroidales; f__Prevotellaceae; g__Prevotella; s__
Negative vs T2DM	0	0	2.44696	p__Bacteroidetes; c__Bacteroidia; o__Bacteroidales; f__Prevotellaceae; g__Prevotella; s__melaninogenica
Negative vs T2DM	0	0	2.99037	p__Bacteroidetes; c__Bacteroidia; o__Bacteroidales; f__Prevotellaceae; g__Prevotella; s__
Negative vs T2DM	0	0	0.924759	p__Bacteroidetes; c__Bacteroidia; o__Bacteroidales; f__Prevotellaceae; g__Prevotella; s__
Negative vs T2DM	0	0	2.07801	p__Bacteroidetes; c__Bacteroidia; o__Bacteroidales; f__Porphyromonadaceae; g__Porphyromonas; s__
Negative vs T2DM	0	0	0.353228	p__Bacteroidetes; c__Bacteroidia; o__Bacteroidales; f__Bacteroidaceae; g__Bacteroides; s__caccae
Negative vs T2DM	0	0	1.65324	p__Bacteroidetes; c__Bacteroidia; o__Bacteroidales; f__Rikenellaceae; g__; s__
Negative vs T2DM	0	0	1.42385	p__Bacteroidetes; c__Bacteroidia; o__Bacteroidales; f__Rikenellaceae; g__; s__
Negative vs T2DM	0	0	1.9286	p__Bacteroidetes; c__Bacteroidia; o__Bacteroidales; f__Rikenellaceae; g__Alistipes; s__finegoldii
Negative vs T2DM	0	0	2.06918	p__Bacteroidetes; c__Bacteroidia; o__Bacteroidales; f__Bacteroidaceae; g__Bacteroides; s__
Negative vs T2DM	0	0	0.137783	p__Bacteroidetes; c__Bacteroidia; o__Bacteroidales; f__Bacteroidaceae; g__Bacteroides
Negative vs T2DM	0	0	0.271058	p__Bacteroidetes; c__Bacteroidia; o__Bacteroidales; f__Bacteroidaceae; g__Bacteroides; s__uniformis
Negative vs T2DM	0	0	3.51519	p__Bacteroidetes; c__Bacteroidia; o__Bacteroidales; f__Bacteroidaceae; g__Bacteroides; s__caccae
Negative vs T2DM	0	0	1.22464	p__Bacteroidetes; c__Bacteroidia; o__Bacteroidales; f__Bacteroidaceae; g__Bacteroides; s__eggerthii
Negative vs T2DM	0	0	2.0056	p__Bacteroidetes; c__Bacteroidia; o__Bacteroidales; f__Bacteroidaceae; g__Bacteroides; s__
Negative vs T2DM	0	0	0.553443	p__Bacteroidetes; c__Bacteroidia; o__Bacteroidales; f__Bacteroidaceae; g__Bacteroides
Negative vs T2DM	0	0	1.21294	p__Bacteroidetes; c__Bacteroidia; o__Bacteroidales; f__Bacteroidaceae; g__Bacteroides
Negative vs T2DM	0	0	2.45218	p__Bacteroidetes; c__Bacteroidia; o__Bacteroidales; f__Bacteroidaceae; g__Bacteroides; s__fragilis
Negative vs T2DM	0	0	5.70064	p__Bacteroidetes; c__Bacteroidia; o__Bacteroidales; f__Bacteroidaceae; g__Bacteroides; s__ovatus
Negative vs T2DM	0	0	0.722308	p__Bacteroidetes; c__Bacteroidia; o__Bacteroidales; f__Bacteroidaceae; g__Bacteroides; s__ovatus
Negative vs T2DM	0	0	2.38682	p__Bacteroidetes; c__Bacteroidia; o__Bacteroidales; f__Porphyromonadaceae; g__Parabacteroides; s__distasonis
Negative vs T2DM	0	0	2.75523	p__Bacteroidetes; c__Bacteroidia; o__Bacteroidales; f__Rikenellaceae; g__; s__
Negative vs T2DM	0	0	1.71798	p__Bacteroidetes; c__Bacteroidia; o__Bacteroidales; f__Rikenellaceae; g__; s__
Negative vs T2DM	0	0	2.81999	p__Bacteroidetes; c__Bacteroidia; o__Bacteroidales; f__[Barnesiellaceae]; g__; s__
Negative vs T2DM	0	0	1.1147	p__Bacteroidetes; c__Bacteroidia; o__Bacteroidales; f__[Barnesiellaceae]; g__; s__
Negative vs T2DM	0	0	1.16895	p__Bacteroidetes; c__Flavobacteriia; o__Flavobacteriales; f__Flavobacteriaceae; g__Capnocytophaga; s__ochracea
Negative vs T2DM	0	0	0.506666	p__Bacteroidetes; c__Bacteroidia; o__Bacteroidales; f__Porphyromonadaceae; g__Porphyromonas; s__
Negative vs T2DM	0	0	1.54464	p__Bacteroidetes; c__Bacteroidia; o__Bacteroidales; f__Bacteroidaceae; g__Bacteroides; s__plebeius
Negative vs T2DM	0	0	0.181456	p__Bacteroidetes; c__Bacteroidia; o__Bacteroidales; f__S24-7; g__; s__
Negative vs T2DM	0	0	1.75022	p__Bacteroidetes; c__Bacteroidia; o__Bacteroidales; f__Porphyromonadaceae; g__Porphyromonas; s__
Negative vs T2DM	0	0	0.418214	p__Bacteroidetes; c__Bacteroidia; o__Bacteroidales; f__Porphyromonadaceae; g__Parabacteroides; s__
Negative vs T2DM	0	0	1.0014	p__Bacteroidetes; c__Bacteroidia; o__Bacteroidales; f__Porphyromonadaceae; g__Parabacteroides; s__gordonii
Negative vs T2DM	0	0	2.02837	p__Bacteroidetes; c__Flavobacteriia; o__Flavobacteriales; f__Flavobacteriaceae; g__Capnocytophaga; s__
Negative vs T2DM	0	0	1.73244	p__Bacteroidetes; c__Bacteroidia; o__Bacteroidales; f__Rikenellaceae; g__Alistipes; s__massiliensis
Negative vs T2DM	0	0	0	p__Bacteroidetes; c__Bacteroidia; o__Bacteroidales; f__Rikenellaceae; g__human; s__gut metagenome
Negative vs T2DM	0	0	2.53261	p__Bacteroidetes; c__Bacteroidia; o__Bacteroidales; f__Rikenellaceae; g__; s__
Negative vs T2DM	0	0	3.5784	p__Bacteroidetes; c__Bacteroidia; o__Bacteroidales; f__Rikenellaceae; g__Alistipes; s__onderdonkii
Negative vs T2DM	0	0	3.28556	p__Bacteroidetes; c__Bacteroidia; o__Bacteroidales; f__Rikenellaceae; g__Alistipes; s__putredinis
Negative vs T2DM	0	0	0.175386	p__Bacteroidetes; c__Bacteroidia; o__Bacteroidales; f__Bacteroidaceae; g__Bacteroides; s__
Negative vs T2DM	0	0	1.53966	p__Proteobacteria; c__Deltaproteobacteria; o__Desulfovibrionales; f__Desulfovibrionaceae; g__Bilophila; s__
Negative vs T2DM	0	0	3.60221	p__Proteobacteria; c__Deltaproteobacteria; o__Desulfovibrionales; f__Desulfovibrionaceae; g__Desulfovibrio; s__
Negative vs T2DM	0	0	2.94098	p__Proteobacteria; c__Gammaproteobacteria; o__Enterobacteriales; f__Enterobacteriaceae; g__Proteus; s__
Negative vs T2DM	0	0	2.37989	p__Proteobacteria; c__Gammaproteobacteria; o__Enterobacteriales; f__Enterobacteriaceae
Negative vs T2DM	0	0	1.48848	p__Proteobacteria; c__Epsilonproteobacteria; o__Campylobacterales; f__Campylobacteraceae; g__Campylobacter; s__
Negative vs T2DM	0	0	2.15188	p__Bacteroidetes; c__Flavobacteriia; o__Flavobacteriales; f__[Weeksellaceae]; g__; s__
Negative vs T2DM	0	0	1.19265	p__Cyanobacteria; c__4C0d-2; o__YS2; f__; g__; s__
Negative vs T2DM	0	0	1.2902	p__Proteobacteria; c__Gammaproteobacteria; o__Pasteurellales; f__Pasteurellaceae; g__Haemophilus; s__
Negative vs T2DM	0	0	0.658884	p__Bacteroidetes; c__Bacteroidia; o__Bacteroidales; f__[Odoribacteraceae]; g__Butyricimonas; s__
Negative vs T2DM	0	0	0.720285	p__Firmicutes; c__Clostridia; o__Clostridiales; f__[Tissierellaceae]; g__Anaerococcus; s__
Negative vs T2DM	0	0	1.18329	p__Firmicutes; c__Clostridia; o__Clostridiales; f__[Tissierellaceae]; g__Anaerococcus; s__
Negative vs T2DM	0	0	1.31664	p__Firmicutes; c__Clostridia; o__Clostridiales; f__Veillonellaceae; g__Megamonas; s__
Negative vs T2DM	0	0	1.50358	p__Firmicutes; c__Clostridia; o__Clostridiales; f__Ruminococcaceae; g__Butyricicoccus; s__pullicaecorum
Negative vs T2DM	0	0	2.08725	p__Firmicutes; c__Clostridia; o__Clostridiales; f__Ruminococcaceae; g__Butyricicoccus; s__pullicaecorum
Negative vs T2DM	0	0	0.0932623	p__Firmicutes; c__Clostridia; o__Clostridiales; f__; g__; s__
Negative vs T2DM	0	0	0.80104	p__Firmicutes; c__Clostridia; o__Clostridiales; f__; g__; s__
Negative vs T2DM	0	0	3.16102	p__Firmicutes; c__Clostridia; o__Clostridiales; f__; g__; s__
Negative vs T2DM	0	0	1.30614	p__Firmicutes; c__Clostridia; o__Clostridiales; f__; g__; s__
Negative vs T2DM	0	0	0.777334	p__Firmicutes; c__Clostridia; o__Clostridiales; f__Ruminococcaceae; g__Anaerotruncus; s__
Negative vs T2DM	0	0	0.563019	p__Firmicutes; c__Clostridia; o__Clostridiales; f__Ruminococcaceae; g__Ruminococcus; s__
Negative vs T2DM	0	0	3.00902	p__Firmicutes; c__Clostridia; o__Clostridiales; f__Ruminococcaceae; g__Ruminococcus; s__
Negative vs T2DM	0	0	3.48809	p__Firmicutes; c__Clostridia; o__Clostridiales; f__Ruminococcaceae; g__Ruminococcus; s__
Negative vs T2DM	0	0	0.491816	p__Firmicutes; c__Clostridia; o__Clostridiales; f__; g__; s__
Negative vs T2DM	0	0	1.04533	p__Firmicutes; c__Clostridia; o__Clostridiales; f__; g__; s__
Negative vs T2DM	0	0	0.753178	p__Actinobacteria; c__Coriobacteriia; o__Coriobacteriales; f__Coriobacteriaceae; g__Eggerthella; s__lenta
Negative vs T2DM	0	0	0.895362	p__Actinobacteria; c__Coriobacteriia; o__Coriobacteriales; f__Coriobacteriaceae; g__; s__
Negative vs T2DM	0	0	0.545766	p__Firmicutes; c__Clostridia; o__Clostridiales; f__Ruminococcaceae; g__Ruminococcus; s__
Negative vs T2DM	0	0	2.11164	p__Firmicutes; c__Clostridia; o__Clostridiales; f__Christensenellaceae; g__; s__
Negative vs T2DM	0	0	0.717104	p__Firmicutes; c__Clostridia; o__Clostridiales; f__Ruminococcaceae; g__; s__
Negative vs T2DM	0	0	0.805772	p__Firmicutes; c__Clostridia; o__Clostridiales; f__Ruminococcaceae; g__; s__
Negative vs T2DM	0	0	0.847081	p__Firmicutes; c__Clostridia; o__Clostridiales; f__Ruminococcaceae
Negative vs T2DM	0	0	0.647938	p__Firmicutes; c__Clostridia; o__Clostridiales; f__Ruminococcaceae; g__Ruminococcus; s__
Negative vs T2DM	0	0	0.23618	p__Firmicutes; c__Clostridia; o__Clostridiales; f__Ruminococcaceae
Negative vs T2DM	0	0	1.67206	p__Firmicutes; c__Clostridia; o__Clostridiales; f__Ruminococcaceae; g__Ruminococcus; s__
Negative vs T2DM	0	0	0.746249	p__Firmicutes; c__Clostridia; o__Clostridiales; f__Ruminococcaceae; g__Ruminococcus; s__
Negative vs T2DM	0	0	4.76819	p__Firmicutes; c__Clostridia; o__Clostridiales; f__Ruminococcaceae; g__Ruminococcus; s__
Negative vs T2DM	0	0	1.46249	p__Actinobacteria; c__Actinobacteria; o__Actinomycetales; f__Actinomycetaceae; g__Actinomyces; s__
Negative vs T2DM	0	0	1.31864	p__Actinobacteria; c__Actinobacteria; o__Actinomycetales; f__Actinomycetaceae; g__Actinomyces; s__
Negative vs T2DM	0	0	1.94898	p__Actinobacteria; c__Actinobacteria; o__Actinomycetales; f__Micrococcaceae; g__Rothia; s__dentocariosa
Negative vs T2DM	0	0	2.05473	p__Actinobacteria; c__Actinobacteria; o__Actinomycetales; f__Micrococcaceae; g__Rothia; s__mucilaginosa
Negative vs T2DM	0	0	5.334	p__Actinobacteria; c__Actinobacteria; o__Actinomycetales; f__Micrococcaceae; g__Rothia; s__mucilaginosa
Negative vs T2DM	0	0	4.54819	p__Actinobacteria; c__Actinobacteria; o__Actinomycetales; f__Actinomycetaceae; g__Actinomyces; s__
Negative vs T2DM	0	0	2.5341	p__Actinobacteria; c__Actinobacteria; o__Actinomycetales; f__Actinomycetaceae; g__Actinomyces; s__
Negative vs T2DM	0	0	1.67206	p__Firmicutes; c__Clostridia; o__Clostridiales; f__; g__; s__
Negative vs T2DM	0	0	0.43496	p__Firmicutes; c__Clostridia; o__Clostridiales; f__; g__; s__
Negative vs T2DM	0	0	1.23415	p__Firmicutes; c__Clostridia; o__Clostridiales; f__; g__; s__
Negative vs T2DM	0	0	3.69973	p__Firmicutes; c__Clostridia; o__Clostridiales; f__Lachnospiraceae; g__Coprococcus; s__
Negative vs T2DM	0	0	0.739091	p__Actinobacteria; c__Coriobacteriia; o__Coriobacteriales; f__Coriobacteriaceae; g__Atopobium; s__
Negative vs T2DM	0	0	2.95744	p__Firmicutes; c__Clostridia; o__Clostridiales; f__Lachnospiraceae; g__; s__
Negative vs T2DM	0	0	1.33198	p__Firmicutes; c__Clostridia; o__Clostridiales; f__Lachnospiraceae; g__Moryella; s__
Negative vs T2DM	0	0	1.12693	p__Firmicutes; c__Clostridia; o__Clostridiales; f__Lachnospiraceae; g__; s__
Negative vs T2DM	0	0	2.05817	p__Firmicutes; c__Clostridia; o__Clostridiales; f__Lachnospiraceae; g__; s__
Negative vs T2DM	0	0	0.844645	p__Firmicutes; c__Clostridia; o__Clostridiales; f__Lachnospiraceae
Negative vs T2DM	0	0	1.56633	p__Firmicutes; c__Clostridia; o__Clostridiales; f__Lachnospiraceae; g__Lachnobacterium; s__
Negative vs T2DM	0	0	1.09193	p__Firmicutes; c__Clostridia; o__Clostridiales; f__Lachnospiraceae; g__Blautia; s__producta
Negative vs T2DM	0	0	2.30744	p__Firmicutes; c__Clostridia; o__Clostridiales; f__Lachnospiraceae; g__Oribacterium; s__
Negative vs T2DM	0	0	2.06942	p__Firmicutes; c__Clostridia; o__Clostridiales; f__Lachnospiraceae; g__; s__
Negative vs T2DM	0	0	0.292122	p__Firmicutes; c__Clostridia; o__Clostridiales; f__Lachnospiraceae; g__Blautia; s__producta
Negative vs T2DM	0	0	5.78134	p__Firmicutes; c__Clostridia; o__Clostridiales; f__Lachnospiraceae; g__Blautia; s__
Negative vs T2DM	0	0	2.33306	p__Firmicutes; c__Clostridia; o__Clostridiales; f__Lachnospiraceae; g__; s__
Negative vs T2DM	0	0	1.32167	p__Firmicutes; c__Clostridia; o__Clostridiales; f__Lachnospiraceae
Negative vs T2DM	0	0	0.860257	p__Firmicutes; c__Clostridia; o__Clostridiales; f__Lachnospiraceae; g__; s__
Negative vs T2DM	0	0	1.89346	p__Firmicutes; c__Clostridia; o__Clostridiales; f__Lachnospiraceae; g__; s__
Negative vs T2DM	0	0	3.13936	p__Firmicutes; c__Clostridia; o__Clostridiales; f__Lachnospiraceae; g__Dorea; s__longicatena
Negative vs T2DM	0	0	0.537892	p__Firmicutes; c__Clostridia; o__Clostridiales; f__Lachnospiraceae; g__; s__
Negative vs T2DM	0	0	3.31147	p__Firmicutes; c__Clostridia; o__Clostridiales; f__Lachnospiraceae; g__; s__
Negative vs T2DM	0	0	0.679684	p__Firmicutes; c__Clostridia; o__Clostridiales; f__Lachnospiraceae; g__Blautia; s__
Negative vs T2DM	0	0	1.30798	p__Firmicutes; c__Clostridia; o__Clostridiales; f__Lachnospiraceae; g__Butyrivibrio; s__crossotus
Negative vs T2DM	0	0	2.71611	p__Firmicutes; c__Clostridia; o__Clostridiales; f__Lachnospiraceae
Negative vs T2DM	0	0	2.68711	p__Firmicutes; c__Clostridia; o__Clostridiales; f__Lachnospiraceae
Negative vs T2DM	0	0	1.85805	p__Firmicutes; c__Clostridia; o__Clostridiales; f__Lachnospiraceae; g__[Ruminococcus]; s__gnavus
Negative vs T2DM	0	0	1.26326	p__Firmicutes; c__Clostridia; o__Clostridiales; f__Lachnospiraceae; g__Clostridium; s__lavalense
Negative vs T2DM	0	0	1.11219	p__Firmicutes; c__Clostridia; o__Clostridiales; f__Lachnospiraceae; g__; s__
Negative vs T2DM	0	0	0.391285	p__Firmicutes; c__Clostridia; o__Clostridiales; f__Lachnospiraceae; g__[Ruminococcus]; s__gnavus
Negative vs T2DM	0	0	0.594615	p__Firmicutes; c__Clostridia; o__Clostridiales; f__Lachnospiraceae
Negative vs T2DM	0	0	2.02967	p__Firmicutes; c__Clostridia; o__Clostridiales; f__Lachnospiraceae; g__; s__
Negative vs T2DM	0	0	2.06012	p__Firmicutes; c__Clostridia; o__Clostridiales; f__Lachnospiraceae; g__[Ruminococcus]; s__gnavus
Negative vs T2DM	0	0	3.77997	p__Firmicutes; c__Clostridia; o__Clostridiales; f__Lachnospiraceae; g__Blautia; s__
Negative vs T2DM	0	0	1.31566	p__Firmicutes; c__Clostridia; o__Clostridiales; f__Lachnospiraceae
Negative vs T2DM	0	0	0.446162	p__Firmicutes; c__Clostridia; o__Clostridiales; f__Lachnospiraceae
Negative vs T2DM	0	0	2.76976	p__Firmicutes; c__Clostridia; o__Clostridiales; f__Lachnospiraceae; g__Clostridium; s__symbiosum
Negative vs T2DM	0	0	4.17714	p__Firmicutes; c__Clostridia; o__Clostridiales; f__Lachnospiraceae
Negative vs T2DM	0	0	1.66389	p__Firmicutes; c__Clostridia; o__Clostridiales; f__Lachnospiraceae; g__; s__
Negative vs T2DM	0	0	0.0876964	p__Firmicutes; c__Clostridia; o__Clostridiales; f__Lachnospiraceae; g__Anaerostipes; s__
Negative vs T2DM	0	0	1.47127	p__Firmicutes; c__Clostridia; o__Clostridiales; f__Lachnospiraceae; g__; s__
Negative vs T2DM	0	0	1.66722	p__Firmicutes; c__Clostridia; o__Clostridiales; f__Lachnospiraceae; g__; s__
Negative vs T2DM	0	0	2.49386	p__Firmicutes; c__Clostridia; o__Clostridiales; f__Lachnospiraceae; g__Clostridium; s__hathewayi
Negative vs T2DM	0	0	0.561682	p__Firmicutes; c__Clostridia; o__Clostridiales; f__Lachnospiraceae; g__Clostridium; s__hathewayi
Negative vs T2DM	0	0	4.19105	p__Firmicutes; c__Clostridia; o__Clostridiales; f__Lachnospiraceae; g__; s__
Negative vs T2DM	0	0	2.41163	p__Firmicutes; c__Clostridia; o__Clostridiales; f__Lachnospiraceae; g__; s__
Negative vs T2DM	0	0	0.359305	p__Firmicutes; c__Clostridia; o__Clostridiales; f__Lachnospiraceae; g__; s__
Negative vs T2DM	0	0	2.57412	p__Firmicutes; c__Clostridia; o__Clostridiales; f__Lachnospiraceae; g__Coprococcus; s__
Negative vs T2DM	0	0	0.336552	p__Firmicutes; c__Clostridia; o__Clostridiales; f__Lachnospiraceae
Negative vs T2DM	0	0	2.04143	p__Firmicutes; c__Clostridia; o__Clostridiales; f__Lachnospiraceae; g__Coprococcus; s__
Negative vs T2DM	0	0	1.07008	p__Firmicutes; c__Clostridia; o__Clostridiales; f__Lachnospiraceae; g__Coprococcus; s__
Negative vs T2DM	0	0	5.61663	p__Firmicutes; c__Clostridia; o__Clostridiales; f__; g__; s__
Negative vs T2DM	0	0	0.640426	p__Firmicutes; c__Clostridia; o__Clostridiales; f__; g__; s__
Negative vs T2DM	0	0	1.15323	p__Firmicutes; c__Clostridia; o__Clostridiales; f__; g__; s__
Negative vs T2DM	0	0	1.68986	p__Firmicutes; c__Clostridia; o__Clostridiales; f__; g__; s__
Negative vs T2DM	0	0	0.898248	p__Firmicutes; c__Clostridia; o__Clostridiales; f__; g__; s__
Negative vs T2DM	0	0	0.758362	p__Firmicutes; c__Clostridia; o__Clostridiales; f__Ruminococcaceae; g__Ruminococcus; s__
Negative vs T2DM	0	0	1.43461	p__Actinobacteria; c__Coriobacteriia; o__Coriobacteriales; f__Coriobacteriaceae; g__Slackia; s__
Negative vs T2DM	0	0	3.72074	p__Actinobacteria; c__Coriobacteriia; o__Coriobacteriales; f__Coriobacteriaceae
Negative vs T2DM	0	0	1.00858	p__Firmicutes; c__Clostridia; o__Clostridiales; f__[Mogibacteriaceae]; g__; s__
Negative vs T2DM	0	0	2.95245	p__Actinobacteria; c__Coriobacteriia; o__Coriobacteriales; f__Coriobacteriaceae; g__Collinsella; s__aerofaciens
Negative vs T2DM	0	0	0.524311	p__Actinobacteria; c__Coriobacteriia; o__Coriobacteriales; f__Coriobacteriaceae; g__Adlercreutzia; s__
Negative vs T2DM	0	0	1.1221	p__Firmicutes; c__Clostridia; o__Clostridiales; f__Lachnospiraceae; g__Blautia; s__
Negative vs T2DM	0	0	0.884635	p__Firmicutes; c__Clostridia; o__Clostridiales; f__Christensenellaceae; g__; s__
Negative vs T2DM	0	0	0.663031	p__Firmicutes; c__Clostridia; o__Clostridiales; f__Christensenellaceae; g__; s__
Negative vs T2DM	0	0	0.199293	p__Firmicutes; c__Clostridia; o__Clostridiales; f__Christensenellaceae; g__; s__
Negative vs T2DM	0	0	1.25685	p__Firmicutes; c__Clostridia; o__Clostridiales; f__Christensenellaceae; g__; s__
Negative vs T2DM	0	0	0.527611	p__Firmicutes; c__Clostridia; o__Clostridiales; f__[Tissierellaceae]; g__Peptoniphilus; s__
Negative vs T2DM	0	0	2.86596	p__Firmicutes; c__Bacilli; o__Bacillales; f__Bacillaceae; g__Geobacillus; s__
Negative vs T2DM	0	0	1.58064	p__Firmicutes; c__Clostridia; o__Clostridiales; f__Christensenellaceae; g__; s__
Negative vs T2DM	0	0	0.480963	p__Firmicutes; c__Clostridia; o__Clostridiales; f__[Tissierellaceae]; g__ph2; s__
Negative vs T2DM	0	0	3.61663	p__Firmicutes; c__Clostridia; o__Clostridiales
Negative vs T2DM	0	0	1.59141	p__Firmicutes; c__Clostridia; o__Clostridiales; f__Peptostreptococcaceae; g__Peptostreptococcus; s__
Negative vs T2DM	0	0	1.40844	p__Firmicutes; c__Clostridia; o__Clostridiales; f__[Tissierellaceae]; g__Peptoniphilus; s__
Negative vs T2DM	0	0	0.950162	p__Firmicutes; c__Clostridia; o__Clostridiales; f__[Tissierellaceae]; g__Peptoniphilus; s__
Negative vs T2DM	0	0	1.01862	p__Proteobacteria; c__Betaproteobacteria; o__Burkholderiales; f__Burkholderiaceae; g__Lautropia; s__
Negative vs T2DM	0	0	0.388291	p__Proteobacteria; c__Betaproteobacteria; o__Burkholderiales; f__Alcaligenaceae; g__Sutterella; s__
Negative vs T2DM	0	0	1.59463	p__Proteobacteria; c__Betaproteobacteria; o__Burkholderiales; f__Alcaligenaceae; g__Sutterella; s__
Negative vs T2DM	0	0	2.25005	p__Actinobacteria; c__Actinobacteria; o__Bifidobacteriales; f__Bifidobacteriaceae; g__Bifidobacterium; s__
Negative vs T2DM	0	0	4.14119	p__Proteobacteria; c__Betaproteobacteria; o__Neisseriales; f__Neisseriaceae; g__Neisseria; s__
Negative vs T2DM	0	0	0.776174	p__Proteobacteria; c__Betaproteobacteria; o__Burkholderiales; f__Oxalobacteraceae; g__Oxalobacter; s__formigenes
Negative vs T2DM	0	0	2.33186	p__Proteobacteria; c__Betaproteobacteria; o__Neisseriales; f__Neisseriaceae; g__; s__
Negative vs T2DM	0	0	5.62339	p__Actinobacteria; c__Actinobacteria; o__Actinomycetales; f__Micrococcaceae; g__Micrococcus
Negative vs T2DM	0	0	3.09424	p__Actinobacteria; c__Actinobacteria; o__Actinomycetales; f__Corynebacteriaceae; g__Corynebacterium; s__
Negative vs T2DM	0	0	0.654247	p__Actinobacteria; c__Actinobacteria; o__Actinomycetales; f__Corynebacteriaceae; g__Corynebacterium; s__
Negative vs T2DM	0	0	0.976442	p__Actinobacteria; c__Actinobacteria; o__Actinomycetales; f__Corynebacteriaceae; g__Corynebacterium; s__
Negative vs T2DM	0	0	5.16241	p__Actinobacteria; c__Actinobacteria; o__Actinomycetales; f__Actinomycetaceae; g__Actinomyces; s__
Negative vs T2DM	0	0	2.30785	p__Actinobacteria; c__Actinobacteria; o__Actinomycetales; f__Propionibacteriaceae; g__Propionibacterium; s__acnes
Negative vs T2DM	0	0	3.70933	p__Firmicutes; c__Bacilli; o__Lactobacillales; f__Streptococcaceae; g__Streptococcus; s__
Negative vs T2DM	0	0	3.12257	p__Firmicutes; c__Bacilli; o__Lactobacillales; f__Streptococcaceae; g__Lactococcus; s__
Negative vs T2DM	0	0	0.709204	p__Firmicutes; c__Erysipelotrichi; o__Erysipelotrichales; f__Erysipelotrichaceae; g__[Eubacterium]; s__dolichum
Negative vs T2DM	0	0	2.50795	p__Firmicutes; c__Erysipelotrichi; o__Erysipelotrichales; f__Erysipelotrichaceae; g__Clostridium; s__ramosum
Negative vs T2DM	0	0	0.542502	p__Firmicutes; c__Erysipelotrichi; o__Erysipelotrichales; f__Erysipelotrichaceae; g__; s__
Negative vs T2DM	0	0	0.826287	p__Firmicutes; c__Clostridia; o__Clostridiales; f__Ruminococcaceae; g__; s__
Negative vs T2DM	0	0	1.04686	p__Firmicutes; c__Clostridia; o__Clostridiales; f__Ruminococcaceae; g__Oscillospira; s__
Negative vs T2DM	0	0	2.2318	p__Firmicutes; c__Clostridia; o__Clostridiales; f__Ruminococcaceae; g__Oscillospira; s__
Negative vs T2DM	0	0	1.3281	p__Firmicutes; c__Clostridia; o__Clostridiales; f__Ruminococcaceae; g__Oscillospira; s__
Negative vs T2DM	0	0	0.792813	p__Firmicutes; c__Clostridia; o__Clostridiales; f__Ruminococcaceae; g__Oscillospira; s__
Negative vs T2DM	0	0	0.626041	p__Firmicutes; c__Clostridia; o__Clostridiales; f__Ruminococcaceae; g__Oscillospira; s__
Negative vs T2DM	0	0	1.27748	p__Firmicutes; c__Clostridia; o__Clostridiales; f__Ruminococcaceae; g__Oscillospira; s__
Negative vs T2DM	0	0	0.799127	p__Firmicutes; c__Clostridia; o__Clostridiales; f__Ruminococcaceae; g__; s__
Negative vs T2DM	0	0	0.704857	p__Firmicutes; c__Clostridia; o__Clostridiales; f__Ruminococcaceae; g__; s__
Negative vs T2DM	0	0	0.288202	p__Firmicutes; c__Clostridia; o__Clostridiales; f__Ruminococcaceae
Negative vs T2DM	0	0	0.632693	p__Firmicutes; c__Clostridia; o__Clostridiales; f__Ruminococcaceae
Negative vs T2DM	0	0	1.03337	p__Firmicutes; c__Clostridia; o__Clostridiales; f__Ruminococcaceae
Negative vs T2DM	0	0	1.84586	p__Firmicutes; c__Clostridia; o__Clostridiales; f__Ruminococcaceae
Negative vs T2DM	0	0	0.512647	p__Firmicutes; c__Clostridia; o__Clostridiales; f__Ruminococcaceae
Negative vs T2DM	0	0	1.48221	p__Firmicutes; c__Clostridia; o__Clostridiales; f__Ruminococcaceae; g__; s__
Negative vs T2DM	0	0	3.55078	p__Firmicutes; c__Clostridia; o__Clostridiales; f__Ruminococcaceae
Negative vs T2DM	0	0	0.454385	p__Firmicutes; c__Clostridia; o__Clostridiales; f__Ruminococcaceae; g__; s__
Negative vs T2DM	0	0	3.99269	p__Firmicutes; c__Clostridia; o__Clostridiales; f__Veillonellaceae; g__Veillonella; s__dispar
Negative vs T2DM	0	0	1.20371	p__Firmicutes; c__Clostridia; o__Clostridiales; f__Veillonellaceae; g__Veillonella; s__parvula
Negative vs T2DM	0	0	3.00467	p__Firmicutes; c__Clostridia; o__Clostridiales; f__Veillonellaceae; g__Dialister; s__
Negative vs T2DM	0	0	2.48609	p__Firmicutes; c__Clostridia; o__Clostridiales; f__Veillonellaceae; g__Dialister; s__
Negative vs T2DM	0	0	0.80451	p__Firmicutes; c__Clostridia; o__Clostridiales; f__Veillonellaceae; g__Dialister; s__
Negative vs T2DM	0	0	0.497679	p__Firmicutes; c__Clostridia; o__Clostridiales; f__Veillonellaceae; g__Dialister; s__
Negative vs T2DM	0	0	6.21641	p__Firmicutes; c__Bacilli; o__Gemellales; f__Gemellaceae
Negative vs T2DM	0	0	0.638271	p__Firmicutes; c__Clostridia; o__Clostridiales; f__Ruminococcaceae; g__; s__
Negative vs T2DM	0	0	1.24533	p__Firmicutes; c__Clostridia; o__Clostridiales; f__Ruminococcaceae; g__; s__
Negative vs T2DM	0	0	2.06355	p__Firmicutes; c__Clostridia; o__Clostridiales; f__Ruminococcaceae; g__Oscillospira; s__
Negative vs T2DM	0	0	2.97812	p__Firmicutes; c__Clostridia; o__Clostridiales; f__Ruminococcaceae; g__Oscillospira; s__
Negative vs T2DM	0	0	1.74769	p__Firmicutes; c__Clostridia; o__Clostridiales; f__Ruminococcaceae; g__Oscillospira; s__
Negative vs T2DM	0	0	1.2078	p__Firmicutes; c__Clostridia; o__Clostridiales; f__Ruminococcaceae; g__Oscillospira; s__
Negative vs T2DM	0	0	1.09639	p__Firmicutes; c__Clostridia; o__Clostridiales; f__Ruminococcaceae; g__Oscillospira; s__
Negative vs T2DM	0	0	0.595107	p__Firmicutes; c__Clostridia; o__Clostridiales; f__Ruminococcaceae; g__Oscillospira; s__
Negative vs T2DM	0	0	0.72793	p__Firmicutes; c__Clostridia; o__Clostridiales; f__Ruminococcaceae; g__Oscillospira; s__
Negative vs T2DM	0	0	3.80462	p__Firmicutes; c__Clostridia; o__Clostridiales; f__Ruminococcaceae; g__Oscillospira; s__
Negative vs T2DM	0	0	0.417939	p__Firmicutes; c__Clostridia; o__Clostridiales; f__Ruminococcaceae; g__Oscillospira; s__
Negative vs T2DM	0	0	1.44836	p__Firmicutes; c__Clostridia; o__Clostridiales; f__Ruminococcaceae
Negative vs T2DM	0	0	0.369825	p__Firmicutes; c__Clostridia; o__Clostridiales; f__Ruminococcaceae
Negative vs T2DM	0	0	2.69392	p__Firmicutes; c__Clostridia; o__Clostridiales; f__Ruminococcaceae
Negative vs T2DM	0	0	2.56462	p__Firmicutes; c__Clostridia; o__Clostridiales; f__Ruminococcaceae; g__Oscillospira; s__
Negative vs T2DM	0	0	2.68412	p__Firmicutes; c__Bacilli; o__Lactobacillales; f__Lactobacillaceae; g__Lactobacillus; s__helveticus
Negative vs T2DM	0	0	2.7828	p__Firmicutes; c__Bacilli; o__Lactobacillales; f__Carnobacteriaceae; g__Granulicatella; s__
Negative vs T2DM	0	0	3.81593	p__Firmicutes; c__Bacilli; o__Lactobacillales; f__Carnobacteriaceae
Negative vs T2DM	0	0	3.06333	p__Firmicutes; c__Bacilli; o__Lactobacillales; f__Enterococcaceae; g__Enterococcus
Negative vs T2DM	0	0	0.947789	p__Firmicutes; c__Bacilli; o__Lactobacillales; f__Lactobacillaceae
Negative vs T2DM	0	0	1.0722	p__Firmicutes; c__Erysipelotrichi; o__Erysipelotrichales; f__Erysipelotrichaceae; g__Catenibacterium; s__
Negative vs T2DM	0	0	1.27552	p__Firmicutes; c__Erysipelotrichi; o__Erysipelotrichales; f__Erysipelotrichaceae; g__[Eubacterium]; s__biforme
Negative vs T2DM	0	0	1.34815	p__Firmicutes; c__Erysipelotrichi; o__Erysipelotrichales; f__Erysipelotrichaceae; g__[Eubacterium]; s__biforme
Negative vs T2DM	0	0	1.5311	p__Firmicutes; c__Bacilli; o__Turicibacterales; f__Turicibacteraceae; g__Turicibacter; s__
Negative vs T2DM	0	0	2.45113	p__Firmicutes; c__Bacilli; o__Turicibacterales; f__Turicibacteraceae; g__Turicibacter; s__
Negative vs T2DM	0	0	2.53	p__Firmicutes; c__Clostridia; o__Clostridiales; f__Ruminococcaceae; g__; s__
Negative vs T2DM	0	0	0.295895	p__Firmicutes; c__Clostridia; o__Clostridiales; f__Ruminococcaceae; g__; s__
Negative vs T2DM	0	0	0.674853	p__Firmicutes; c__Clostridia; o__Clostridiales; f__; g__; s__
Negative vs T2DM	0	0	3.6659	p__Firmicutes; c__Clostridia; o__Clostridiales; f__Ruminococcaceae
Negative vs T2DM	0	0	2.0769	p__Firmicutes; c__Clostridia; o__Clostridiales; f__Veillonellaceae; g__Phascolarctobacterium; s__
Negative vs T2DM	0	0	1.20774	p__Firmicutes; c__Clostridia; o__Clostridiales; f__Veillonellaceae; g__Phascolarctobacterium; s__
Negative vs T2DM	0	0	0.1361	p__Lentisphaerae; c__[Lentisphaeria]; o__Victivallales; f__Victivallaceae; g__; s__
Negative vs T2DM	0	0	2.18005	p__Firmicutes; c__Clostridia; o__Clostridiales; f__Ruminococcaceae; g__; s__
Negative vs T2DM	0	0	1.42278	p__Firmicutes; c__Clostridia; o__Clostridiales; f__[Tissierellaceae]; g__Anaerococcus; s__
Negative vs T2DM	0	0	1.64964	p__Firmicutes; c__Clostridia; o__Clostridiales; f__Lachnospiraceae; g__; s__
Negative vs T2DM	0	0	1.25293	p__Firmicutes; c__Clostridia; o__Clostridiales; f__Lachnospiraceae
Negative vs T2DM	0	0	0.963466	p__Firmicutes; c__Clostridia; o__Clostridiales; f__Lachnospiraceae; g__; s__
Negative vs T2DM	0	0	2.64416	p__Firmicutes; c__Clostridia; o__Clostridiales; f__Lachnospiraceae; g__Lachnospira; s__
Negative vs T2DM	0	0	2.37452	p__Firmicutes; c__Clostridia; o__Clostridiales; f__Lachnospiraceae; g__Lachnospira; s__
Negative vs T2DM	0	0	1.71719	p__Firmicutes; c__Clostridia; o__Clostridiales; f__Lachnospiraceae; g__Lachnospira; s__
Negative vs T2DM	0	0	4.30058	p__Firmicutes; c__Clostridia; o__Clostridiales; f__Lachnospiraceae; g__Coprococcus; s__
Negative vs T2DM	0	0	1.63752	p__Firmicutes; c__Clostridia; o__Clostridiales; f__Lachnospiraceae; g__Coprococcus; s__
Negative vs T2DM	0	0	3.48972	p__Firmicutes; c__Clostridia; o__Clostridiales; f__Lachnospiraceae; g__Coprococcus; s__
Negative vs T2DM	0	0	0.812902	p__Actinobacteria; c__Coriobacteriia; o__Coriobacteriales; f__Coriobacteriaceae; g__; s__
Negative vs T2DM	0	0	2.21687	p__Firmicutes; c__Clostridia; o__Clostridiales; f__[Tissierellaceae]; g__Finegoldia; s__
Negative vs T2DM	0	0	1.79514	p__Firmicutes; c__Clostridia; o__Clostridiales; f__[Tissierellaceae]; g__1-68; s__
Negative vs T2DM	0	0	0.971042	p__Firmicutes; c__Clostridia; o__Clostridiales; f__[Mogibacteriaceae]; g__; s__
Negative vs T2DM	0	0	2.83613	p__Firmicutes; c__Clostridia; o__Clostridiales; f__Lachnospiraceae; g__Anaerostipes; s__
Negative vs T2DM	0	0	0.553645	p__Firmicutes; c__Clostridia; o__Clostridiales; f__Lachnospiraceae; g__Anaerostipes; s__
Negative vs T2DM	0	0	0.825488	p__Firmicutes; c__Clostridia; o__Clostridiales
Negative vs T2DM	0	0	1.54464	p__Actinobacteria; c__Coriobacteriia; o__Coriobacteriales; f__Coriobacteriaceae; g__; s__
Negative vs T2DM	0	0	3.57544	p__Firmicutes; c__Clostridia; o__Clostridiales; f__Lachnospiraceae; g__Roseburia; s__
Negative vs T2DM	0	0	1.05723	p__Firmicutes; c__Clostridia; o__Clostridiales; f__Lachnospiraceae; g__Roseburia; s__faecis
Negative vs T2DM	0	0	0.334604	p__Firmicutes; c__Clostridia; o__Clostridiales; f__Lachnospiraceae; g__[Ruminococcus]; s__
Negative vs T2DM	0	0	2.76556	p__Firmicutes; c__Clostridia; o__Clostridiales; f__Lachnospiraceae; g__[Ruminococcus]; s__
Negative vs T2DM	0	0	2.69727	p__Firmicutes; c__Clostridia; o__Clostridiales; f__Lachnospiraceae; g__[Ruminococcus]; s__
Negative vs T2DM	0	0	0.695382	p__Firmicutes; c__Clostridia; o__Clostridiales; f__Lachnospiraceae; g__[Ruminococcus]; s__
Negative vs T2DM	0	0	2.64384	p__Firmicutes; c__Clostridia; o__Clostridiales; f__Lachnospiraceae; g__Dorea; s__
Negative vs T2DM	0	0	1.02825	p__Firmicutes; c__Clostridia; o__Clostridiales; f__Lachnospiraceae; g__Dorea; s__
Negative vs T2DM	0	0	4.81325	p__Firmicutes; c__Clostridia; o__Clostridiales
Negative vs T2DM	0	0	0.689673	p__Firmicutes; c__Clostridia; o__Clostridiales; f__Lachnospiraceae; g__Coprococcus; s__eutactus
Negative vs T2DM	0	0	1.44051	p__Fusobacteria; c__Fusobacteriia; o__Fusobacteriales; f__Fusobacteriaceae; g__Fusobacterium; s__
Negative vs T2DM	0	0	2.47129	p__Fusobacteria; c__Fusobacteriia; o__Fusobacteriales; f__Leptotrichiaceae; g__Leptotrichia; s__
Negative vs T2DM	0	0	1.37621	p__Fusobacteria; c__Fusobacteriia; o__Fusobacteriales; f__Leptotrichiaceae; g__Leptotrichia; s__
